# Supplementary material for: Methyl 3-(pyridin-4-yl­methyl­idene)di­thio­carbazate
Source: Acta Crystallogr Sect E Struct Rep Online. 2013 Apr 13;69(Pt 5):o712. doi: 10.1107/S1600536813009409 (PMC3648245; doi:10.1107/S1600536813009409)
Supplement: Supplementary file 1 [file e-69-0o712-sup1.cif]

##############################################################################
#                                                                            #
# This CIF contains the data in a paper accepted for publication in          #
# Acta Crystallographica Section E. It conforms to the requirements of       #
# Notes for Authors for Acta Crystallographica Section E, and has been       #
# peer reviewed under the auspices of the IUCr Commission on Journals.       #
#                                                                            #
# Full details of the Crystallographic Information File format               #
# are given in the paper "The Crystallographic Information File (CIF):       #
# a New Standard Archive File for Crystallography" by S. R. Hall, F. H.      #
# Allen and I. D. Brown [Acta Cryst. (1991), A47, 655-685].                  #
#                                                                            #
# The current version of the core CIF dictionary is obtainable from          #
# ftp://ftp.iucr.org/pub/cif_core.dic.                                       #
#                                                                            #
# Software is freely available for graphical display of the structure(s)     #
# in this CIF. For information consult the CIF software page                 #
# http://www.iucr.org/resources/cif/software.                                #
#                                                                            #
# This file may be used for bona fide research purposes within the           #
# scientific community so long as proper attribution is given to the journal # 
# article from which it was obtained.                                        #
#                                                                            #
##############################################################################
data_I
_audit_creation_method     SHELXL-97
_chemical_name_systematic
;
Methyl 3-(pyridin-4-ylmethylidene)dithiocarbazate
;
_chemical_name_common     ?
_chemical_formula_moiety     'C8 H9 N3 S2'
_chemical_formula_sum     'C8 H9 N3 S2'
_chemical_formula_iupac     'C8 H9 N3 S2'
_chemical_formula_weight     211.30
_chemical_melting_point     ?
_symmetry_cell_setting     monoclinic
_symmetry_space_group_name_H-M     'P 21/c'
_symmetry_space_group_name_Hall     '-P 2ybc'
loop_
    _symmetry_equiv_pos_as_xyz
    'x, y, z'
    '-x, y+1/2, -z+1/2'
    '-x, -y, -z'
    'x, -y-1/2, z-1/2'
_cell_length_a     7.547(5)
_cell_length_b     20.216(5)
_cell_length_c     13.415(5)
_cell_angle_alpha     90.00
_cell_angle_beta     96.070(5)
_cell_angle_gamma     90.00
_cell_volume     2035.3(16)
_cell_formula_units_Z     8
_cell_measurement_reflns_used     3068
_cell_measurement_theta_min     3.05
_cell_measurement_theta_max     23.74
_cell_measurement_temperature     296(2)
_exptl_crystal_description     needle
_exptl_crystal_colour     yellow
_exptl_crystal_size_max     0.30
_exptl_crystal_size_mid     0.20
_exptl_crystal_size_min     0.20
_exptl_crystal_density_diffrn     1.379
_exptl_crystal_density_meas     ?
_exptl_crystal_density_method     'not measured'
_exptl_crystal_F_000     880
_exptl_absorpt_coefficient_mu     0.480
_exptl_absorpt_correction_type     multi-scan
_exptl_absorpt_process_details     '(SADABS; Bruker, 2002)'
_exptl_absorpt_correction_T_min     0.8695
_exptl_absorpt_correction_T_max     0.9102
_exptl_special_details
;
;
_diffrn_ambient_temperature     296(2)
_diffrn_radiation_type     MoK\a
_diffrn_radiation_wavelength     0.71069
_diffrn_radiation_source     'fine-focus sealed tube'
_diffrn_radiation_monochromator     graphite
_diffrn_measurement_device_type     'Bruker SMART CCD area-detector'
_diffrn_measurement_method     'phi and omega scans'
_diffrn_detector_area_resol_mean     ?
_diffrn_reflns_number     14118
_diffrn_reflns_av_R_equivalents     0.0349
_diffrn_reflns_av_sigmaI/netI     0.0310
_diffrn_reflns_theta_min     1.83
_diffrn_reflns_theta_max     25.00
_diffrn_reflns_theta_full     25.00
_diffrn_measured_fraction_theta_max     0.999
_diffrn_measured_fraction_theta_full     0.999
_diffrn_reflns_limit_h_min     -8
_diffrn_reflns_limit_h_max     8
_diffrn_reflns_limit_k_min     -24
_diffrn_reflns_limit_k_max     23
_diffrn_reflns_limit_l_min     -15
_diffrn_reflns_limit_l_max     15
_diffrn_standards_number     ?
_diffrn_standards_interval_count     ?
_diffrn_standards_interval_time     ?
_diffrn_standards_decay_%     ?
_refine_special_details
;
Refinement of <i>F</i>^2^ against ALL reflections. The weighted <i>R</i>-factor
<i>wR</i> and goodness of fit <i>S</i> are based on <i>F</i>^2^, conventional
<i>R</i>-factors <i>R</i> are based on <i>F</i>, with <i>F</i> set to zero for
negative <i>F</i>^2^. The threshold expression of <i>F</i>^2^ >
\s(<i>F</i>^2^) is used only for calculating <i>R</i>-factors(gt) <i>etc</i>.
and is not relevant to the choice of reflections for refinement.
<i>R</i>-factors based on <i>F</i>^2^ are statistically about twice as large
as those based on <i>F</i>, and <i>R</i>- factors based on ALL data will be
even larger.
;
_reflns_number_total     3565
_reflns_number_gt     2379
_reflns_threshold_expression     I>2\s(I)
_refine_ls_structure_factor_coef     Fsqd
_refine_ls_matrix_type     full
_refine_ls_R_factor_all     0.0716
_refine_ls_R_factor_gt     0.0435
_refine_ls_wR_factor_gt     0.1038
_refine_ls_wR_factor_ref     0.1237
_refine_ls_goodness_of_fit_ref     1.020
_refine_ls_restrained_S_all     1.020
_refine_ls_number_reflns     3565
_refine_ls_number_parameters     237
_refine_ls_number_restraints     0
_refine_ls_hydrogen_treatment     constr
_refine_ls_weighting_scheme     calc
_refine_ls_weighting_details
              'w=1/[\s^2^(Fo^2^)+(0.0609P)^2^+0.3327P] where P=(Fo^2^+2Fc^2^)/3'
_atom_sites_solution_hydrogens     geom
_atom_sites_solution_primary     direct
_atom_sites_solution_secondary     difmap
_refine_ls_shift/su_max     0.002
_refine_ls_shift/su_mean     0.000
_refine_diff_density_max     0.233
_refine_diff_density_min     -0.397
_refine_ls_extinction_method     none
_refine_ls_extinction_coef     ?
loop_
    _atom_type_symbol
    _atom_type_description
    _atom_type_scat_dispersion_real
    _atom_type_scat_dispersion_imag
    _atom_type_scat_source
    'C' 'C' 0.0033 0.0016
                         'International Tables Vol C Tables 4.2.6.8 and 6.1.1.4'
    'H' 'H' 0.0000 0.0000
                         'International Tables Vol C Tables 4.2.6.8 and 6.1.1.4'
    'N' 'N' 0.0061 0.0033
                         'International Tables Vol C Tables 4.2.6.8 and 6.1.1.4'
    'S' 'S' 0.1246 0.1234
                         'International Tables Vol C Tables 4.2.6.8 and 6.1.1.4'
_computing_data_collection     'SMART (Bruker, 2002)'
_computing_cell_refinement     'SAINT (Bruker, 2002)'
_computing_data_reduction     'SAINT (Bruker, 2002)'
_computing_structure_solution     'SHELXS97 (Sheldrick, 2008)'
_computing_structure_refinement     'SHELXL97 (Sheldrick, 2008)'
_computing_molecular_graphics     'SHELXTL (Sheldrick, 2008)'
_computing_publication_material     'SHELXTL (Sheldrick, 2008)'
loop_
    _atom_site_type_symbol
    _atom_site_label
    _atom_site_fract_x
    _atom_site_fract_y
    _atom_site_fract_z
    _atom_site_U_iso_or_equiv
    _atom_site_adp_type
    _atom_site_calc_flag
    _atom_site_refinement_flags
    _atom_site_occupancy
    _atom_site_symmetry_multiplicity
    _atom_site_disorder_assembly
    _atom_site_disorder_group
    S S1A 0.35871(10) 0.85984(3) 0.66511(5) 0.0612(2) Uani d . 1 1 . .
    S S2A 0.61864(10) 0.86303(4) 0.85370(5) 0.0664(2) Uani d . 1 1 . .
    S S2B 1.13863(10) 1.12665(4) 0.84421(6) 0.0682(2) Uani d . 1 1 . .
    S S1B 0.88859(11) 1.12370(4) 0.65218(6) 0.0701(3) Uani d . 1 1 . .
    N N2A 0.4094(3) 0.72614(10) 0.67557(13) 0.0506(5) Uani d . 1 1 . .
    N N3A 0.5016(2) 0.75677(10) 0.75618(13) 0.0517(5) Uani d . 1 1 . .
    H H3A 0.5605 0.7337 0.8023 0.062 Uiso calc R 1 1 . .
    N N2B 0.9044(3) 0.98971(10) 0.67700(14) 0.0511(5) Uani d . 1 1 . .
    C C7A 0.4990(3) 0.82288(12) 0.76252(17) 0.0497(6) Uani d . 1 1 . .
    C C3A 0.3291(3) 0.62711(12) 0.58701(17) 0.0465(6) Uani d . 1 1 . .
    N N1A 0.1530(3) 0.55737(10) 0.42552(15) 0.0577(6) Uani d . 1 1 . .
    C C3B 0.8138(3) 0.89050(12) 0.59250(17) 0.0495(6) Uani d . 1 1 . .
    C C6B 0.9048(3) 0.92688(12) 0.67716(17) 0.0510(6) Uani d . 1 1 . .
    H H6B 0.9630 0.9040 0.7312 0.061 Uiso calc R 1 1 . .
    N N1B 0.6448(3) 0.82087(11) 0.42879(15) 0.0637(6) Uani d . 1 1 . .
    N N3B 0.9971(2) 1.02071(10) 0.75677(14) 0.0520(5) Uani d . 1 1 . .
    H H3B 1.0445 0.9982 0.8071 0.062 Uiso calc R 1 1 . .
    C C4B 0.7214(4) 0.92342(13) 0.51193(17) 0.0644(8) Uani d . 1 1 . .
    H H4B 0.7152 0.9694 0.5108 0.077 Uiso calc R 1 1 . .
    C C7B 1.0131(3) 1.08713(12) 0.75522(18) 0.0509(6) Uani d . 1 1 . .
    C C6A 0.4216(3) 0.66340(12) 0.67161(16) 0.0488(6) Uani d . 1 1 . .
    H H6A 0.4892 0.6406 0.7225 0.059 Uiso calc R 1 1 . .
    C C4A 0.3405(3) 0.55944(12) 0.58017(18) 0.0585(7) Uani d . 1 1 . .
    H H4A 0.4080 0.5356 0.6300 0.070 Uiso calc R 1 1 . .
    C C2B 0.8164(3) 0.82227(13) 0.58876(18) 0.0572(7) Uani d . 1 1 . .
    H H2B 0.8757 0.7982 0.6412 0.069 Uiso calc R 1 1 . .
    C C2A 0.2238(4) 0.65942(14) 0.51115(17) 0.0662(8) Uani d . 1 1 . .
    H H2A 0.2105 0.7051 0.5123 0.079 Uiso calc R 1 1 . .
    C C5A 0.2517(3) 0.52680(13) 0.49947(18) 0.0609(7) Uani d . 1 1 . .
    H H5A 0.2615 0.4810 0.4967 0.073 Uiso calc R 1 1 . .
    C C1A 0.1395(4) 0.62239(14) 0.4342(2) 0.0717(9) Uani d . 1 1 . .
    H H1A 0.0677 0.6447 0.3845 0.086 Uiso calc R 1 1 . .
    C C1B 0.7311(3) 0.78998(13) 0.50717(18) 0.0613(7) Uani d . 1 1 . .
    H H1B 0.7337 0.7440 0.5067 0.074 Uiso calc R 1 1 . .
    C C5B 0.6397(4) 0.88672(14) 0.4341(2) 0.0726(9) Uani d . 1 1 . .
    H H5B 0.5764 0.9093 0.3815 0.087 Uiso calc R 1 1 . .
    C C8B 0.9334(4) 1.20963(13) 0.6749(3) 0.0900(10) Uani d . 1 1 . .
    H H8B 0.9026 1.2213 0.7402 0.135 Uiso calc R 1 1 . .
    H H7B 0.8639 1.2356 0.6252 0.135 Uiso calc R 1 1 . .
    H H9B 1.0578 1.2181 0.6713 0.135 Uiso calc R 1 1 . .
    C C8A 0.3883(4) 0.94601(13) 0.6945(2) 0.0754(8) Uani d . 1 1 . .
    H H8A 0.3611 0.9539 0.7618 0.113 Uiso calc R 1 1 . .
    H H9A 0.3101 0.9718 0.6487 0.113 Uiso calc R 1 1 . .
    H H10A 0.5096 0.9584 0.6887 0.113 Uiso calc R 1 1 . .
loop_
    _atom_site_aniso_label
    _atom_site_aniso_U_11
    _atom_site_aniso_U_22
    _atom_site_aniso_U_33
    _atom_site_aniso_U_12
    _atom_site_aniso_U_13
    _atom_site_aniso_U_23
    S1A 0.0645(5) 0.0584(4) 0.0575(4) 0.0059(3) -0.0086(3) 0.0075(3)
    S2A 0.0795(5) 0.0582(4) 0.0575(4) -0.0075(4) -0.0124(4) -0.0068(3)
    S2B 0.0697(5) 0.0607(5) 0.0707(5) -0.0100(3) -0.0088(4) -0.0095(3)
    S1B 0.0829(6) 0.0631(5) 0.0609(5) 0.0095(4) -0.0075(4) 0.0092(3)
    N2A 0.0549(13) 0.0558(13) 0.0379(11) -0.0022(10) -0.0093(9) 0.0007(9)
    N3A 0.0597(14) 0.0523(12) 0.0392(11) 0.0006(10) -0.0129(10) 0.0002(9)
    N2B 0.0565(13) 0.0553(13) 0.0388(11) -0.0006(10) -0.0083(9) -0.0028(9)
    C7A 0.0487(15) 0.0537(15) 0.0460(14) -0.0015(11) 0.0021(11) 0.0010(11)
    C3A 0.0478(14) 0.0561(15) 0.0340(13) -0.0002(11) -0.0023(11) 0.0018(10)
    N1A 0.0720(15) 0.0527(13) 0.0446(12) -0.0026(11) -0.0108(11) -0.0016(10)
    C3B 0.0528(15) 0.0558(16) 0.0383(14) -0.0007(12) -0.0029(11) 0.0011(11)
    C6B 0.0562(16) 0.0571(16) 0.0368(13) 0.0012(12) -0.0083(11) 0.0010(11)
    N1B 0.0824(16) 0.0600(15) 0.0444(12) -0.0048(12) -0.0140(11) -0.0041(10)
    N3B 0.0574(13) 0.0534(13) 0.0418(11) 0.0034(10) -0.0104(10) -0.0024(9)
    C4B 0.091(2) 0.0529(16) 0.0439(15) -0.0012(14) -0.0171(14) 0.0027(12)
    C7B 0.0501(15) 0.0536(15) 0.0490(14) 0.0044(12) 0.0050(12) 0.0012(11)
    C6A 0.0543(15) 0.0515(15) 0.0376(13) 0.0002(12) -0.0084(11) 0.0036(11)
    C4A 0.0710(18) 0.0518(16) 0.0479(15) 0.0079(13) -0.0163(13) 0.0040(12)
    C2B 0.0698(18) 0.0577(17) 0.0402(14) 0.0054(13) -0.0121(12) 0.0042(11)
    C2A 0.096(2) 0.0478(15) 0.0481(15) 0.0069(14) -0.0244(15) 0.0006(12)
    C5A 0.077(2) 0.0478(16) 0.0533(16) 0.0030(13) -0.0130(14) -0.0013(11)
    C1A 0.096(2) 0.0611(18) 0.0502(16) 0.0082(15) -0.0296(16) 0.0030(13)
    C1B 0.081(2) 0.0523(16) 0.0481(16) 0.0012(13) -0.0059(14) -0.0005(12)
    C5B 0.106(2) 0.0561(18) 0.0479(16) 0.0010(15) -0.0256(16) 0.0024(13)
    C8B 0.111(3) 0.0575(18) 0.101(3) 0.0072(18) 0.008(2) 0.0194(17)
    C8A 0.085(2) 0.0578(17) 0.082(2) 0.0140(15) 0.0053(17) 0.0112(15)
_geom_special_details
;
All e.s.d.'s (except the e.s.d. in the dihedral angle between two l.s. planes)
are estimated using the full covariance matrix. The cell e.s.d.'s are taken
into account individually in the estimation of e.s.d.'s in distances, angles
and torsion angles; correlations between e.s.d.'s in cell parameters are only
used when they are defined by crystal symmetry. An approximate (isotropic)
treatment of cell e.s.d.'s is used for estimating e.s.d.'s involving l.s.
planes.
;
loop_
    _geom_bond_atom_site_label_1
    _geom_bond_atom_site_label_2
    _geom_bond_site_symmetry_2
    _geom_bond_distance
    _geom_bond_publ_flag
    S1A C7A . 1.759(2) ?
    S1A C8A . 1.795(3) ?
    S2A C7A . 1.654(2) ?
    S2B C7B . 1.650(3) ?
    S1B C7B . 1.751(2) ?
    S1B C8B . 1.790(3) ?
    N2A C6A . 1.273(3) ?
    N2A N3A . 1.370(2) ?
    N3A C7A . 1.339(3) ?
    N3A H3A . 0.8600 ?
    N2B C6B . 1.270(3) ?
    N2B N3B . 1.368(2) ?
    C3A C4A . 1.375(3) ?
    C3A C2A . 1.386(3) ?
    C3A C6A . 1.465(3) ?
    N1A C1A . 1.324(3) ?
    N1A C5A . 1.329(3) ?
    C3B C2B . 1.380(3) ?
    C3B C4B . 1.392(3) ?
    C3B C6B . 1.462(3) ?
    C6B H6B . 0.9300 ?
    N1B C1B . 1.332(3) ?
    N1B C5B . 1.334(3) ?
    N3B C7B . 1.348(3) ?
    N3B H3B . 0.8600 ?
    C4B C5B . 1.372(3) ?
    C4B H4B . 0.9300 ?
    C6A H6A . 0.9300 ?
    C4A C5A . 1.379(3) ?
    C4A H4A . 0.9300 ?
    C2B C1B . 1.375(3) ?
    C2B H2B . 0.9300 ?
    C2A C1A . 1.376(3) ?
    C2A H2A . 0.9300 ?
    C5A H5A . 0.9300 ?
    C1A H1A . 0.9300 ?
    C1B H1B . 0.9300 ?
    C5B H5B . 0.9300 ?
    C8B H8B . 0.9600 ?
    C8B H7B . 0.9600 ?
    C8B H9B . 0.9600 ?
    C8A H8A . 0.9600 ?
    C8A H9A . 0.9600 ?
    C8A H10A . 0.9600 ?
loop_
    _geom_angle_atom_site_label_1
    _geom_angle_atom_site_label_2
    _geom_angle_atom_site_label_3
    _geom_angle_site_symmetry_1
    _geom_angle_site_symmetry_3
    _geom_angle
    _geom_angle_publ_flag
    C7A S1A C8A . . 101.42(13) ?
    C7B S1B C8B . . 101.51(14) ?
    C6A N2A N3A . . 116.77(19) ?
    C7A N3A N2A . . 119.44(19) ?
    C7A N3A H3A . . 120.3 ?
    N2A N3A H3A . . 120.3 ?
    C6B N2B N3B . . 117.1(2) ?
    N3A C7A S2A . . 121.75(18) ?
    N3A C7A S1A . . 112.84(17) ?
    S2A C7A S1A . . 125.41(15) ?
    C4A C3A C2A . . 117.1(2) ?
    C4A C3A C6A . . 121.5(2) ?
    C2A C3A C6A . . 121.5(2) ?
    C1A N1A C5A . . 116.0(2) ?
    C2B C3B C4B . . 117.2(2) ?
    C2B C3B C6B . . 121.6(2) ?
    C4B C3B C6B . . 121.2(2) ?
    N2B C6B C3B . . 120.1(2) ?
    N2B C6B H6B . . 120.0 ?
    C3B C6B H6B . . 120.0 ?
    C1B N1B C5B . . 116.1(2) ?
    C7B N3B N2B . . 118.9(2) ?
    C7B N3B H3B . . 120.5 ?
    N2B N3B H3B . . 120.5 ?
    C5B C4B C3B . . 118.7(3) ?
    C5B C4B H4B . . 120.7 ?
    C3B C4B H4B . . 120.7 ?
    N3B C7B S2B . . 121.11(18) ?
    N3B C7B S1B . . 113.02(18) ?
    S2B C7B S1B . . 125.87(15) ?
    N2A C6A C3A . . 120.0(2) ?
    N2A C6A H6A . . 120.0 ?
    C3A C6A H6A . . 120.0 ?
    C3A C4A C5A . . 120.0(2) ?
    C3A C4A H4A . . 120.0 ?
    C5A C4A H4A . . 120.0 ?
    C1B C2B C3B . . 119.7(2) ?
    C1B C2B H2B . . 120.1 ?
    C3B C2B H2B . . 120.1 ?
    C1A C2A C3A . . 118.6(3) ?
    C1A C2A H2A . . 120.7 ?
    C3A C2A H2A . . 120.7 ?
    N1A C5A C4A . . 123.4(2) ?
    N1A C5A H5A . . 118.3 ?
    C4A C5A H5A . . 118.3 ?
    N1A C1A C2A . . 124.9(3) ?
    N1A C1A H1A . . 117.5 ?
    C2A C1A H1A . . 117.5 ?
    N1B C1B C2B . . 123.7(3) ?
    N1B C1B H1B . . 118.2 ?
    C2B C1B H1B . . 118.2 ?
    N1B C5B C4B . . 124.5(3) ?
    N1B C5B H5B . . 117.7 ?
    C4B C5B H5B . . 117.7 ?
    S1B C8B H8B . . 109.5 ?
    S1B C8B H7B . . 109.5 ?
    H8B C8B H7B . . 109.5 ?
    S1B C8B H9B . . 109.5 ?
    H8B C8B H9B . . 109.5 ?
    H7B C8B H9B . . 109.5 ?
    S1A C8A H8A . . 109.5 ?
    S1A C8A H9A . . 109.5 ?
    H8A C8A H9A . . 109.5 ?
    S1A C8A H10A . . 109.5 ?
    H8A C8A H10A . . 109.5 ?
    H9A C8A H10A . . 109.5 ?
loop_
    _geom_torsion_atom_site_label_1
    _geom_torsion_atom_site_label_2
    _geom_torsion_atom_site_label_3
    _geom_torsion_atom_site_label_4
    _geom_torsion_site_symmetry_1
    _geom_torsion_site_symmetry_2
    _geom_torsion_site_symmetry_3
    _geom_torsion_site_symmetry_4
    _geom_torsion
    _geom_torsion_publ_flag
    C6A N2A N3A C7A . . . . 177.6(2) ?
    N2A N3A C7A S2A . . . . -175.66(17) ?
    N2A N3A C7A S1A . . . . 4.1(3) ?
    C8A S1A C7A N3A . . . . -179.21(18) ?
    C8A S1A C7A S2A . . . . 0.5(2) ?
    N3B N2B C6B C3B . . . . -177.8(2) ?
    C2B C3B C6B N2B . . . . 177.9(2) ?
    C4B C3B C6B N2B . . . . -1.8(4) ?
    C6B N2B N3B C7B . . . . 174.2(2) ?
    C2B C3B C4B C5B . . . . -0.2(4) ?
    C6B C3B C4B C5B . . . . 179.5(3) ?
    N2B N3B C7B S2B . . . . -174.34(17) ?
    N2B N3B C7B S1B . . . . 6.0(3) ?
    C8B S1B C7B N3B . . . . 178.32(18) ?
    C8B S1B C7B S2B . . . . -1.3(2) ?
    N3A N2A C6A C3A . . . . -179.1(2) ?
    C4A C3A C6A N2A . . . . 179.6(2) ?
    C2A C3A C6A N2A . . . . -1.5(4) ?
    C2A C3A C4A C5A . . . . 1.1(4) ?
    C6A C3A C4A C5A . . . . 180.0(2) ?
    C4B C3B C2B C1B . . . . 0.6(4) ?
    C6B C3B C2B C1B . . . . -179.2(2) ?
    C4A C3A C2A C1A . . . . -0.6(4) ?
    C6A C3A C2A C1A . . . . -179.5(3) ?
    C1A N1A C5A C4A . . . . -1.6(4) ?
    C3A C4A C5A N1A . . . . 0.1(4) ?
    C5A N1A C1A C2A . . . . 2.2(5) ?
    C3A C2A C1A N1A . . . . -1.1(5) ?
    C5B N1B C1B C2B . . . . -2.0(4) ?
    C3B C2B C1B N1B . . . . 0.6(4) ?
    C1B N1B C5B C4B . . . . 2.4(5) ?
    C3B C4B C5B N1B . . . . -1.3(5) ?
loop_
    _geom_hbond_atom_site_label_D
    _geom_hbond_atom_site_label_H
    _geom_hbond_atom_site_label_A
    _geom_hbond_site_symmetry_A
    _geom_hbond_distance_DH
    _geom_hbond_distance_HA
    _geom_hbond_distance_DA
    _geom_hbond_angle_DHA
    N3B H3B N1A 4_676 0.86 2.04 2.904(3) 179
    N3A H3A N1B 4_576 0.86 2.07 2.909(3) 166
data_global
_journal_date_recd_electronic     2013-03-03
_journal_date_accepted     2013-04-07
_journal_name_full     'Acta Crystallographica, Section E'
_journal_year     2013
_journal_volume     69
_journal_issue      5
_journal_page_first     o712
_journal_page_last     o712
_journal_paper_category     QO
_journal_paper_doi     10.1107/S1600536813009409
_journal_coeditor_code     GG2112
_publ_contact_author
;Yu-Peng Tian
 Deparment of Chemistry, Anhui University,
 Hefei 230039,
 People's Republic of China
;
_publ_contact_author_email     'yptian@ahu.edu.cn'
_publ_contact_author_fax     '086 0551 63861279'
_publ_contact_author_phone     '086 0551 65108151'
_publ_section_title
;
Methyl 3-(pyridin-4-ylmethylidene)dithiocarbazate
;
loop_
    _publ_author_name
    _publ_author_address
    'Wang, Hui'
;     Deparment of Chemistry, Anhui University
      Hefei 230039
      People's Republic of China
      Key Laboratory of Functional Inorganic Materials
      Chemistry
      Hefei 230039
      People's Republic of China
;
    'Hossain, Abul-Monsur-Showkot'
;     Deparment of Chemistry, Anhui University
      Hefei 230039
      People's Republic of China
      Key Laboratory of Functional Inorganic Materials
      Chemistry
      Hefei 230039
      People's Republic of China
;
    'Wang, Shi-Chao'
;     Deparment of Chemistry, Anhui University
      Hefei 230039
      People's Republic of China
      Key Laboratory of Functional Inorganic Materials
      Chemistry
      Hefei 230039
      People's Republic of China
;
    'Tian, Yu-Peng'
;     Deparment of Chemistry, Anhui University
      Hefei 230039
      People's Republic of China
      Key Laboratory of Functional Inorganic Materials
      Chemistry
      Hefei 230039
      People's Republic of China
;
