# Supplementary material for: Methyl 3-(pyridin-4-yl­methyl­idene)di­thio­carbazate
Source: Acta Crystallogr Sect E Struct Rep Online. 2013 Apr 13;69(Pt 5):o712. doi: 10.1107/S1600536813009409 (PMC3648245; doi:10.1107/S1600536813009409)
Supplement: Supplementary file 2 [file e-69-0o712-Isup2.hkl]

# 
# h,k,l, Fc-squared, Fo-squared, sigma(Fo-squared) and status flag 
# 
data_I
_shelx_title '                                    aaa in P2(1)/c' 
_shelx_refln_list_code          4 
_shelx_F_calc_maximum      531.90 
_exptl_crystal_F_000       880.00 
_reflns_d_resolution_high  0.8408 
 
loop_ 
 _symmetry_equiv_pos_as_xyz 
 'x, y, z' 
 '-x, y+1/2, -z+1/2' 
 '-x, -y, -z' 
 'x, -y-1/2, z-1/2' 
 
_cell_length_a     7.5470 
_cell_length_b    20.2160 
_cell_length_c    13.4150 
_cell_angle_alpha  90.000 
_cell_angle_beta   96.070 
_cell_angle_gamma  90.000 
 
_shelx_F_squared_multiplier     1.000 
 
loop_ 
 _refln_index_h 
 _refln_index_k 
 _refln_index_l 
 _refln_F_squared_calc 
 _refln_F_squared_meas 
 _refln_F_squared_sigma 
 _refln_observed_status 
   1   0   0       21.52       27.56      1.81 o 
   2   0   0        1.89       -2.80      1.86 o 
   3   0   0      190.79      193.52      6.39 o 
   4   0   0    10338.74    10233.84    143.26 o 
   5   0   0        0.55        5.40      5.15 o 
   6   0   0      279.68      281.86     16.94 o 
   7   0   0       25.00       23.84      8.84 o 
   8   0   0      492.99      493.51     26.04 o 
   1   1   0        2.73        3.56      0.68 o 
   2   1   0      101.91      114.12      3.28 o 
   3   1   0     1285.57     1250.23     15.68 o 
   4   1   0      135.98      132.63      8.34 o 
   5   1   0       22.87       18.91      4.58 o 
   6   1   0        0.09        2.14      4.85 o 
   7   1   0        5.72       -2.56      5.16 o 
   8   1   0       56.34       55.29      8.75 o 
   0   2   0       11.15       -1.53      1.02 o 
   1   2   0    11467.75    11752.17    123.17 o 
   2   2   0      282.70      277.79      5.37 o 
   3   2   0      952.59      906.60     12.52 o 
   4   2   0        2.67        2.37      3.46 o 
   5   2   0        0.02       -1.29      3.66 o 
   6   2   0        0.08       -3.60      4.38 o 
   7   2   0       76.34       78.74      8.45 o 
   8   2   0        0.75       -5.71      5.96 o 
   1   3   0      365.69      379.07      6.18 o 
   2   3   0      368.20      367.05      6.36 o 
   3   3   0      393.83      412.61      7.47 o 
   4   3   0      252.70      255.55      6.55 o 
   5   3   0      189.74      197.50      9.57 o 
   6   3   0       23.75       21.62      8.57 o 
   7   3   0        2.28       -7.21      4.81 o 
   8   3   0       76.70       67.83      9.29 o 
   0   4   0    39007.78    32953.04    535.78 o 
   1   4   0        1.90       -0.37      0.85 o 
   2   4   0     2438.10     2492.23     30.01 o 
   3   4   0        2.42        0.90      1.73 o 
   4   4   0    11417.56    11149.67    110.50 o 
   5   4   0       34.55       42.26      5.75 o 
   6   4   0      316.64      298.10     12.66 o 
   7   4   0       14.69       14.82      6.20 o 
   8   4   0       91.03       90.27     15.04 o 
   1   5   0      464.90      512.02      8.40 o 
   2   5   0      487.93      482.61      8.13 o 
   3   5   0      198.41      223.93      6.37 o 
   4   5   0     1273.80     1225.33     17.46 o 
   5   5   0      343.05      323.27     18.27 o 
   6   5   0       61.35       64.51      7.53 o 
   7   5   0        0.94       -0.06      5.93 o 
   8   5   0      157.96      157.83     11.94 o 
   0   6   0     1551.21     1465.74     23.83 o 
   1   6   0      428.55      474.30      8.23 o 
   2   6   0      124.74      117.52      4.62 o 
   3   6   0      349.60      351.65      8.43 o 
   4   6   0      224.46      222.97      6.66 o 
   5   6   0       93.41      101.15      7.87 o 
   6   6   0        1.36       -6.86      4.80 o 
   7   6   0       94.18       77.91      8.89 o 
   8   6   0        9.25        7.41      6.86 o 
   1   7   0      804.15      839.81     12.61 o 
   2   7   0      294.12      284.16      7.05 o 
   3   7   0       99.73      100.90      4.34 o 
   4   7   0      468.54      451.43      9.82 o 
   5   7   0       28.27       25.20      6.48 o 
   6   7   0       29.25       17.49      5.87 o 
   7   7   0       10.73        5.07      5.72 o 
   8   7   0       55.94       66.77      9.44 o 
   0   8   0    12328.67    11933.31    175.55 o 
   1   8   0      399.82      429.84      7.66 o 
   2   8   0      264.06      280.53      7.27 o 
   3   8   0      104.63       93.72      4.43 o 
   4   8   0     3272.15     3155.81     37.29 o 
   5   8   0       44.83       44.76      5.34 o 
   6   8   0       15.67        2.78      5.04 o 
   7   8   0        0.11        1.33      5.19 o 
   8   8   0      115.25      126.43     11.34 o 
   1   9   0     2389.41     2848.04     31.65 o 
   2   9   0      176.53      203.70      6.40 o 
   3   9   0      159.77      178.06      6.06 o 
   4   9   0      418.18      446.46     10.42 o 
   5   9   0       10.16       11.42      4.14 o 
   6   9   0       11.08        6.75      5.54 o 
   7   9   0       10.36       13.94      6.38 o 
   8   9   0       40.92       54.91      9.42 o 
   0  10   0     2302.42     2267.42     37.25 o 
   1  10   0     5258.06     5658.17     63.89 o 
   2  10   0       13.55       14.55      2.48 o 
   3  10   0      166.03      160.44      7.95 o 
   4  10   0      821.48      785.14     21.10 o 
   5  10   0       50.64       53.79      5.92 o 
   6  10   0       21.12       20.95      6.32 o 
   7  10   0       80.42       90.20      9.75 o 
   8  10   0       29.77       28.40     20.03 o 
   1  11   0      385.63      422.32      8.48 o 
   2  11   0      364.14      387.24      8.66 o 
   3  11   0        8.45        8.87      2.80 o 
   4  11   0      351.11      387.71     11.45 o 
   5  11   0      128.66      130.57      7.93 o 
   6  11   0       37.87       54.19      7.68 o 
   7  11   0       21.12        5.52     13.50 o 
   0  12   0     4051.80     3830.62     59.59 o 
   1  12   0      321.20      353.10      7.92 o 
   2  12   0      467.47      454.68      9.82 o 
   3  12   0        1.34       -2.97      2.51 o 
   4  12   0     2754.40     2675.81     38.30 o 
   5  12   0       10.92       15.50      5.43 o 
   6  12   0        0.22       11.36      7.13 o 
   7  12   0       24.66       20.88      8.61 o 
   1  13   0      503.67      613.26     13.74 o 
   2  13   0        0.67        3.41      2.47 o 
   3  13   0      263.96      269.63     11.03 o 
   4  13   0      245.46      260.28     11.44 o 
   5  13   0      183.09      201.06     12.44 o 
   6  13   0       51.43       48.50     16.15 o 
   7  13   0       57.12       56.08     10.65 o 
   0  14   0      992.09      949.21     30.03 o 
   1  14   0        1.50        2.47      2.62 o 
   2  14   0        9.53        6.98      3.64 o 
   3  14   0     1154.41     1180.62     24.75 o 
   4  14   0      785.51      804.07     18.08 o 
   5  14   0        0.11        9.78      5.60 o 
   6  14   0       74.56      107.40     11.79 o 
   7  14   0       11.82       10.36      7.95 o 
   1  15   0        2.08       -0.12      3.41 o 
   2  15   0      175.02      179.34      9.94 o 
   3  15   0       58.35       53.31      6.80 o 
   4  15   0      152.12      167.07     10.22 o 
   5  15   0       11.47        5.62      6.64 o 
   6  15   0       86.67       80.21     11.02 o 
   0  16   0     2038.71     1662.60     60.08 o 
   1  16   0       61.66       80.54      7.42 o 
   2  16   0        0.07       -6.18      4.12 o 
   3  16   0      386.55      395.43     14.74 o 
   4  16   0     1216.68     1194.98     47.58 o 
   5  16   0      244.91      273.61     17.60 o 
   6  16   0       70.28       52.39     12.30 o 
   1  17   0      150.28      153.76      9.60 o 
   2  17   0        0.74       -7.75      5.17 o 
   3  17   0      159.09      184.62     14.09 o 
   4  17   0       81.49       76.03      9.96 o 
   5  17   0       10.46        1.97      6.37 o 
   6  17   0        9.43       21.01      9.76 o 
   0  18   0      124.54      126.77     13.18 o 
   1  18   0       40.90       35.51      6.06 o 
   2  18   0       20.01        8.57      5.27 o 
   3  18   0      394.90      395.11     15.69 o 
   4  18   0        0.08        2.92      5.94 o 
   5  18   0        0.07       -1.00      6.35 o 
   1  19   0        2.26        9.12      5.87 o 
   2  19   0        1.64        2.88      5.02 o 
   3  19   0       30.83       37.72      7.23 o 
   4  19   0        2.08        4.41      6.38 o 
   5  19   0       15.80        9.32      8.81 o 
   0  20   0      744.32      695.62     38.69 o 
   1  20   0      145.53      171.86     13.33 o 
   2  20   0        0.39        7.42      5.51 o 
   3  20   0       61.52       82.88      9.52 o 
   4  20   0       53.52       62.92     11.53 o 
   1  21   0       47.29       32.08      7.43 o 
   2  21   0        0.02       -0.92      5.25 o 
   3  21   0        4.12        0.93      5.68 o 
   4  21   0       14.56       15.30      7.91 o 
   0  22   0       24.03       28.49     11.10 o 
   1  22   0      140.45      125.78     11.09 o 
   2  22   0       22.32        8.68      6.44 o 
   3  22   0       65.72       59.10      9.11 o 
   1  23   0        1.72        1.69      6.76 o 
   2  23   0       37.04       35.56      8.22 o 
   0  24   0       34.73       32.36     11.18 o 
  -8   1   1       13.73       10.95      9.71 o 
  -7   1   1        0.07       -3.09      4.07 o 
  -6   1   1        1.77       -4.19      3.19 o 
  -4   1   1      135.66      141.37      6.21 o 
  -3   1   1       85.75       95.27      4.14 o 
  -2   1   1      287.73      286.49      6.01 o 
  -1   1   1       54.32       48.18      1.98 o 
   0   1   1      126.73      127.70      3.85 o 
   1   1   1      331.09      354.35      5.09 o 
   2   1   1     1996.65     1889.63     23.22 o 
   3   1   1     1592.91     1553.01     21.01 o 
   4   1   1       77.94       79.85      5.55 o 
   5   1   1       53.25       53.27      6.14 o 
   6   1   1       94.46      102.93     10.58 o 
   7   1   1      254.27      253.14     21.36 o 
   8   1   1       56.36       52.27      9.82 o 
  -8   2   1        2.28       -4.92      7.77 o 
  -7   2   1      152.69      127.17     31.77 o 
  -6   2   1       22.70        6.46      3.97 o 
  -5   2   1     1156.78     1023.15     30.88 o 
  -4   2   1      124.87      122.10      6.01 o 
  -3   2   1      751.86      837.54     20.10 o 
  -2   2   1      920.93      921.63     11.80 o 
  -1   2   1     1004.46     1069.51     17.35 o 
   0   2   1       35.46       32.87      1.47 o 
   1   2   1    34912.58    32368.90    334.83 o 
   2   2   1      197.18      187.93      4.02 o 
   3   2   1     6595.76     6306.92     69.93 o 
   4   2   1        5.15        8.62      2.34 o 
   5   2   1       44.76       57.91      6.35 o 
   6   2   1       11.78       15.53      5.63 o 
   7   2   1     1496.68     1473.17     31.60 o 
   8   2   1        3.97       -6.83      5.72 o 
  -8   3   1       24.89        8.47     10.90 o 
  -7   3   1        7.82        4.73      5.07 o 
  -6   3   1        6.11       -1.77      4.12 o 
  -5   3   1      403.61      416.00     20.99 o 
  -4   3   1      594.78      647.37     13.67 o 
  -3   3   1       12.65       10.35      3.29 o 
  -2   3   1      129.31      140.92      5.37 o 
  -1   3   1        1.58       -0.58      0.44 o 
   0   3   1      844.63      840.86     12.49 o 
   1   3   1      268.70      262.44      4.68 o 
   2   3   1     2001.51     2040.16     26.11 o 
   3   3   1      881.31      854.51     14.13 o 
   4   3   1      291.56      323.60      8.56 o 
   5   3   1      214.82      192.70      9.79 o 
   6   3   1      113.38      110.34      9.87 o 
   7   3   1      118.50      117.34     10.23 o 
   8   3   1       28.18       24.32      8.08 o 
  -8   4   1       70.46       62.31     14.00 o 
  -7   4   1       18.27       19.56      6.35 o 
  -6   4   1      625.79      604.90     25.66 o 
  -5   4   1      157.67      144.93     10.56 o 
  -4   4   1      108.31      108.03      5.56 o 
  -3   4   1       21.05       19.80      3.46 o 
  -2   4   1       11.99       19.03      2.05 o 
  -1   4   1     1016.26      966.03     13.11 o 
   0   4   1      269.58      239.35      5.77 o 
   1   4   1       20.40       11.50      1.80 o 
   2   4   1      255.46      268.78      5.65 o 
   3   4   1      655.23      644.73     10.26 o 
   4   4   1     1708.51     1918.61     27.24 o 
   5   4   1       21.56       12.12      5.63 o 
   6   4   1      393.37      409.31     14.86 o 
   7   4   1       29.24       34.03      9.04 o 
   8   4   1       23.98       18.17      7.07 o 
  -8   5   1       23.71       28.41     11.38 o 
  -7   5   1        0.13       -3.04      5.00 o 
  -6   5   1       56.28       51.05      8.17 o 
  -5   5   1       13.99       21.44      4.17 o 
  -4   5   1       39.13       40.42      3.32 o 
  -3   5   1      265.25      263.54      6.31 o 
  -2   5   1      177.17      178.41      5.12 o 
  -1   5   1       29.79       36.14      2.14 o 
   0   5   1      212.75      235.55      4.22 o 
   1   5   1     1211.38     1075.63     76.89 o 
   2   5   1      179.42      202.93      5.09 o 
   3   5   1      320.22      334.11      7.17 o 
   4   5   1      488.03      454.78      8.85 o 
   5   5   1       21.22       18.17      5.19 o 
   6   5   1       92.08       94.60     10.86 o 
   7   5   1       20.89       17.72      6.72 o 
   8   5   1       30.03       34.90      8.15 o 
  -8   6   1        7.75        1.92     10.15 o 
  -7   6   1        1.79        0.73      5.26 o 
  -6   6   1       25.80       28.71      6.17 o 
  -5   6   1     3034.17     2967.53     40.07 o 
  -4   6   1       25.61       23.07      3.71 o 
  -3   6   1     2413.76     2216.22     26.36 o 
  -2   6   1       20.59       28.40      2.59 o 
  -1   6   1    19835.60    18771.98    178.16 o 
   0   6   1      107.98      108.35      3.17 o 
   1   6   1      650.62      588.14     12.11 o 
   2   6   1       55.09       60.14      5.06 o 
   3   6   1    10515.17    10355.93    102.47 o 
   4   6   1       73.96       86.98      4.32 o 
   5   6   1      658.16      671.85     17.84 o 
   6   6   1       16.04       15.66      6.04 o 
   7   6   1      599.18      576.37     28.42 o 
   8   6   1        0.21        0.95      6.51 o 
  -8   7   1       10.36       18.31     10.52 o 
  -7   7   1        6.53        5.78      5.76 o 
  -6   7   1       27.47       10.68      5.54 o 
  -5   7   1      146.37      162.53      8.24 o 
  -4   7   1       56.91       62.26      4.19 o 
  -3   7   1       23.15       24.34      2.75 o 
  -2   7   1      746.84      807.88     13.25 o 
  -1   7   1      148.30      151.51      4.25 o 
   0   7   1     2261.86     2408.98     26.27 o 
   1   7   1      116.61      129.68      3.87 o 
   2   7   1      241.13      235.23      6.74 o 
   3   7   1       20.64       16.13      2.54 o 
   4   7   1      368.17      404.55      9.14 o 
   5   7   1      118.24      117.48      8.38 o 
   6   7   1       72.68       73.36      8.16 o 
   7   7   1       96.48      105.93     10.03 o 
   8   7   1        0.38        7.16      6.74 o 
  -8   8   1       16.49       -5.85     21.19 o 
  -7   8   1       21.40       14.09      7.53 o 
  -6   8   1        2.33       -1.08      4.79 o 
  -5   8   1      273.52      262.43      9.98 o 
  -4   8   1      868.75      843.86     14.45 o 
  -3   8   1      102.34       96.24      8.41 o 
  -2   8   1     1220.60     1336.69     19.26 o 
  -1   8   1     1324.77     1298.19     16.54 o 
   0   8   1     3148.52     3621.39     38.12 o 
   1   8   1      166.07      172.61      4.62 o 
   2   8   1      891.34      919.05     13.54 o 
   3   8   1     1152.46     1075.54     16.09 o 
   4   8   1      338.05      313.96      8.44 o 
   5   8   1        3.24        3.35      4.49 o 
   6   8   1       37.10       38.18      7.99 o 
   7   8   1       92.73      114.13     10.14 o 
   8   8   1       19.82       16.30      7.55 o 
  -8   9   1        4.38       -4.51      9.20 o 
  -7   9   1        7.29       13.28      6.36 o 
  -6   9   1       38.02       41.11      7.45 o 
  -5   9   1       16.69       25.76      5.55 o 
  -4   9   1       22.29       25.37      3.60 o 
  -3   9   1      710.10      728.94     13.91 o 
  -2   9   1       42.17       57.05      3.52 o 
  -1   9   1       22.48       30.27      2.58 o 
   0   9   1      583.88      703.61     10.59 o 
   1   9   1     1062.26     1270.77     16.71 o 
   2   9   1       26.07       23.00      2.76 o 
   3   9   1      183.49      182.45      6.23 o 
   4   9   1      118.89      125.64      5.76 o 
   5   9   1        6.28       -3.84      4.27 o 
   6   9   1        1.56       14.02      5.91 o 
   7   9   1       54.86       59.00     12.27 o 
   8   9   1        8.65       12.43      7.06 o 
  -8  10   1        3.30       30.67     11.93 o 
  -7  10   1       16.30       19.02      6.55 o 
  -6  10   1        0.66        0.57      4.81 o 
  -5  10   1     1311.74     1296.54     26.59 o 
  -4  10   1       44.34       40.12      4.03 o 
  -3  10   1      105.83      103.15      5.01 o 
  -2  10   1      538.16      563.31     10.55 o 
  -1  10   1     8787.81     8411.46     84.23 o 
   0  10   1     1635.72     1763.84     21.51 o 
   1  10   1      391.24      405.16      8.54 o 
   2  10   1        0.53       -2.31      1.54 o 
   3  10   1     4187.07     3976.73     44.92 o 
   4  10   1       19.32       20.83      4.34 o 
   5  10   1       20.05       21.61      4.67 o 
   6  10   1        5.33        0.75      5.10 o 
   7  10   1      217.13      232.68     13.38 o 
   8  10   1        4.44       16.08      9.30 o 
  -7  11   1        2.76        1.56      5.79 o 
  -6  11   1       73.57       76.43      8.14 o 
  -5  11   1      305.54      298.39     12.53 o 
  -4  11   1      133.27      139.16      6.57 o 
  -3  11   1        0.86        3.20      2.56 o 
  -2  11   1     1264.27     1433.37     19.86 o 
  -1  11   1      225.18      236.80      6.24 o 
   0  11   1     2445.57     2859.97     32.41 o 
   1  11   1       62.13       67.10      3.52 o 
   2  11   1       63.13       62.00      4.32 o 
   3  11   1      117.46      126.34      5.76 o 
   4  11   1      354.34      377.76     11.43 o 
   5  11   1       57.61       57.27      6.06 o 
   6  11   1        0.39        1.26      6.46 o 
   7  11   1       26.79       22.92     11.38 o 
  -7  12   1        3.16        7.36      7.83 o 
  -6  12   1        3.27       15.97      6.23 o 
  -5  12   1      328.44      342.91     13.60 o 
  -4  12   1      252.51      246.39      9.08 o 
  -3  12   1      527.88      509.21     12.27 o 
  -2  12   1      473.28      506.82     10.50 o 
  -1  12   1     1016.39     1007.60     15.19 o 
   0  12   1     1068.23     1118.13     20.16 o 
   1  12   1       61.64       69.98      3.91 o 
   2  12   1      329.93      329.66      8.18 o 
   3  12   1     1562.61     1541.50     29.87 o 
   4  12   1      150.69      166.02      9.62 o 
   5  12   1        6.37        6.73      4.68 o 
   6  12   1      376.42      389.46     22.47 o 
   7  12   1       44.05       47.92     11.39 o 
  -7  13   1       35.97       36.55      9.69 o 
  -6  13   1       16.72       18.58      8.48 o 
  -5  13   1      100.86      102.21     10.16 o 
  -4  13   1      104.27      108.91      6.24 o 
  -3  13   1       69.33       64.67      4.80 o 
  -2  13   1        0.08        3.12      2.61 o 
  -1  13   1        0.03       -1.03      1.99 o 
   0  13   1       45.32       56.56      4.52 o 
   1  13   1      153.92      162.34      7.76 o 
   2  13   1       52.77       54.55      7.34 o 
   3  13   1      133.28      141.03      8.37 o 
   4  13   1       24.31       33.91      6.34 o 
   5  13   1       61.86       92.18      8.49 o 
   6  13   1        0.23       -4.08      6.74 o 
   7  13   1        0.81       19.40      8.54 o 
  -7  14   1      124.03      120.68     15.48 o 
  -6  14   1        0.53        4.28      7.24 o 
  -5  14   1      666.72      678.72     23.11 o 
  -4  14   1      278.49      290.43     11.00 o 
  -3  14   1      150.52      138.50      9.44 o 
  -2  14   1        0.73       -0.26      2.97 o 
  -1  14   1     1731.36     1516.21     25.51 o 
   0  14   1       14.64       11.86      3.18 o 
   1  14   1      105.56      105.73      6.75 o 
   2  14   1      409.52      394.98     11.66 o 
   3  14   1     1739.66     1560.97     58.55 o 
   4  14   1       26.71       37.48      6.76 o 
   5  14   1     1179.27     1214.50     30.36 o 
   6  14   1       13.35       29.15      8.69 o 
   7  14   1       45.59       43.59     10.93 o 
  -7  15   1        0.48        3.03      9.35 o 
  -6  15   1      116.71      133.06     15.43 o 
  -5  15   1      130.94      123.11     11.54 o 
  -4  15   1        0.04       -5.08      4.11 o 
  -3  15   1        0.03       -7.19      4.79 o 
  -2  15   1        3.84        4.66      4.23 o 
  -1  15   1       36.93       47.92      5.89 o 
   0  15   1        3.43        7.14      4.12 o 
   1  15   1        5.28        1.41      3.00 o 
   2  15   1        2.45       -0.05      3.50 o 
   3  15   1       67.96       62.33      7.94 o 
   4  15   1      647.32      753.82     24.67 o 
   5  15   1        5.46       14.34      6.20 o 
   6  15   1       91.15       73.33     17.50 o 
  -6  16   1      232.36      230.33     19.16 o 
  -5  16   1      242.11      241.52     15.36 o 
  -4  16   1      448.59      434.99     15.76 o 
  -3  16   1       10.20        6.93      4.68 o 
  -2  16   1       20.13       29.14      5.99 o 
  -1  16   1     1304.41     1176.26     25.61 o 
   0  16   1      244.10      250.02     11.26 o 
   1  16   1       18.12       19.57      5.25 o 
   2  16   1      721.17      704.00     20.23 o 
   3  16   1     1058.06      988.11     24.42 o 
   4  16   1      988.59     1028.12     29.85 o 
   5  16   1       63.39       65.51      8.63 o 
   6  16   1        9.83       16.96     12.62 o 
  -6  17   1       15.75       25.64     10.52 o 
  -5  17   1       13.35       22.92      8.12 o 
  -4  17   1       16.97       24.12      7.58 o 
  -3  17   1       10.16       10.67      6.18 o 
  -2  17   1        3.80        1.93      4.59 o 
  -1  17   1       11.05       10.93      5.02 o 
   0  17   1        0.47       -1.94      3.86 o 
   1  17   1       12.00        4.53      4.40 o 
   2  17   1        0.02       -7.11      4.74 o 
   3  17   1        0.36       -1.57      4.75 o 
   4  17   1       31.18       36.05      8.73 o 
   5  17   1       18.41       13.27      7.50 o 
   6  17   1       14.25        6.59      9.99 o 
  -5  18   1        3.46      -14.18     10.74 o 
  -4  18   1      266.88      262.62     16.08 o 
  -3  18   1        5.47        9.66      5.13 o 
  -2  18   1        7.10       12.65      5.07 o 
  -1  18   1      100.27      101.34      8.66 o 
   0  18   1       66.78       79.40      7.88 o 
   1  18   1       94.21       79.84      8.08 o 
   2  18   1      362.66      363.09     15.35 o 
   3  18   1        1.02        4.27      4.85 o 
   4  18   1       39.12       28.67     12.41 o 
   5  18   1        6.24        9.23      7.66 o 
  -5  19   1        7.25        4.08      7.48 o 
  -4  19   1        0.05        5.29      6.56 o 
  -3  19   1        5.38        6.71      5.20 o 
  -2  19   1       29.42       43.52      7.28 o 
  -1  19   1        5.94       -0.47      4.31 o 
   0  19   1       13.07       15.17      5.43 o 
   1  19   1        0.51        7.30      4.42 o 
   2  19   1       30.10       33.24      6.85 o 
   3  19   1        4.02        2.54      5.20 o 
   4  19   1        1.22        4.74      6.73 o 
   5  19   1        1.16       -4.92      6.51 o 
  -4  20   1       24.05       29.59      9.99 o 
  -3  20   1        5.35        2.35      5.80 o 
  -2  20   1       76.17       86.69      9.33 o 
  -1  20   1     1074.66      954.19     25.32 o 
   0  20   1      224.35      212.83     13.36 o 
   1  20   1        3.30        8.28      4.89 o 
   2  20   1       33.10       33.79      7.26 o 
   3  20   1      175.15      196.78     18.93 o 
   4  20   1       38.93       32.86      9.17 o 
  -4  21   1       21.18       24.52      8.83 o 
  -3  21   1       25.84       18.62      6.63 o 
  -2  21   1        4.66        9.94      6.49 o 
  -1  21   1       13.53       32.12      6.93 o 
   0  21   1        0.68        1.59      5.13 o 
   1  21   1       57.51       32.17      7.18 o 
   2  21   1        1.97        3.41      5.69 o 
   3  21   1       46.78       48.64      8.63 o 
   4  21   1       10.23        1.41      7.49 o 
  -3  22   1       12.29       20.10      7.11 o 
  -2  22   1      154.16      149.70     12.07 o 
  -1  22   1       11.42       10.33     10.21 o 
   0  22   1      379.31      395.45     16.96 o 
   1  22   1       34.38       30.19      7.00 o 
   2  22   1      110.71      120.29     11.43 o 
   3  22   1       61.89       71.60     15.56 o 
  -2  23   1        3.76        8.36      8.20 o 
  -1  23   1        2.34        5.69      6.99 o 
   0  23   1        0.00       -4.82      6.32 o 
   1  23   1        1.31        3.87      5.49 o 
   2  23   1       32.28       15.92      7.26 o 
  -8   0   2      205.06      235.14     27.99 o 
  -7   0   2        6.85        6.00     10.00 o 
  -6   0   2     1413.51     1374.23     69.48 o 
  -5   0   2       39.98       29.01      6.96 o 
  -4   0   2      874.51      841.89     18.98 o 
  -3   0   2       28.91       39.95      3.92 o 
  -2   0   2   282915.31   198501.09   3328.75 o 
  -1   0   2      138.92      118.90      5.71 o 
   0   0   2     7998.99     8128.66    110.33 o 
   1   0   2        2.58       -1.82      1.62 o 
   2   0   2    20340.08    20294.15    628.04 o 
   3   0   2       25.14       28.67      6.30 o 
   4   0   2      109.08       88.01      8.98 o 
   5   0   2       53.33       57.39      9.26 o 
   6   0   2     2967.80     2774.36    152.66 o 
   7   0   2        5.36        5.90      8.20 o 
   8   0   2       78.03       76.20     14.05 o 
  -8   1   2       17.64       28.41     10.67 o 
  -7   1   2        0.90       -9.12      6.08 o 
  -6   1   2      221.81      206.99     10.25 o 
  -5   1   2      160.50      153.02      7.95 o 
  -4   1   2       23.18       15.57      2.88 o 
  -3   1   2        5.93        6.70      2.02 o 
  -2   1   2     7712.00     7821.90     83.94 o 
  -1   1   2      143.34      154.51      3.01 o 
   0   1   2      815.95      812.68     10.45 o 
   1   1   2     4043.80     3910.04     43.01 o 
   2   1   2      351.85      371.27      6.48 o 
   3   1   2      452.78      422.47      8.65 o 
   4   1   2       75.38       80.71      6.03 o 
   5   1   2       94.66       96.77      7.72 o 
   6   1   2       47.84       34.59      7.30 o 
   7   1   2       49.11       49.77     10.82 o 
   8   1   2       20.46       10.78      6.95 o 
  -8   2   2        0.13       -3.93      7.68 o 
  -7   2   2        0.05       -5.16      5.99 o 
  -6   2   2        5.11        1.46      4.79 o 
  -5   2   2      108.82      100.91      6.11 o 
  -4   2   2       45.94       53.05      4.15 o 
  -3   2   2     4274.78     4498.20     46.90 o 
  -2   2   2       18.58       16.70      4.07 o 
  -1   2   2    11737.70    11685.07    111.33 o 
   0   2   2      311.02      278.67      4.81 o 
   1   2   2     2583.02     2324.23     24.74 o 
   2   2   2        6.99        8.34      1.92 o 
   3   2   2       39.12       41.51      3.15 o 
   4   2   2        2.57        3.34      2.65 o 
   5   2   2      285.41      275.08     11.49 o 
   6   2   2        0.98       -1.30      5.31 o 
   7   2   2      117.08      121.84     14.33 o 
   8   2   2        0.07       -4.59      5.96 o 
  -8   3   2       26.64       21.97     10.66 o 
  -7   3   2       30.98       21.02      8.84 o 
  -6   3   2      294.20      277.54     16.68 o 
  -5   3   2       80.13       89.10      6.33 o 
  -4   3   2        4.24        7.96      2.54 o 
  -3   3   2        6.87        9.34      2.03 o 
  -2   3   2     2498.99     2389.39     25.97 o 
  -1   3   2      472.79      530.43      7.45 o 
   0   3   2     1035.34     1006.73     12.88 o 
   1   3   2     1475.61     1479.26     17.03 o 
   2   3   2      479.40      449.07      8.22 o 
   3   3   2      661.82      754.83     13.27 o 
   4   3   2       33.84       41.99      3.72 o 
   5   3   2       36.30       36.33      6.13 o 
   6   3   2      145.97      120.72      9.54 o 
   7   3   2       31.16       27.99      7.29 o 
   8   3   2        0.94       -0.10      6.06 o 
  -8   4   2      142.14      141.56     38.89 o 
  -7   4   2        1.51        1.63     14.60 o 
  -6   4   2     1327.83     1273.25     27.88 o 
  -5   4   2        0.57       -2.18      3.39 o 
  -4   4   2     2094.78     2146.85     26.44 o 
  -3   4   2        9.17       11.03      2.39 o 
  -2   4   2    15124.31    14986.19    157.79 o 
  -1   4   2        4.26       -0.26      1.35 o 
   0   4   2      102.79       79.04      3.35 o 
   1   4   2       16.18       16.56      1.85 o 
   2   4   2    35127.51    33533.69    315.68 o 
   3   4   2      117.31      133.35      4.34 o 
   4   4   2       37.34       46.85      4.13 o 
   5   4   2       21.64       23.38      5.61 o 
   6   4   2      946.06      946.12     27.04 o 
   7   4   2        6.87        2.97      5.73 o 
   8   4   2        5.64        8.53      6.50 o 
  -8   5   2       64.20       77.73     20.89 o 
  -7   5   2       37.66       39.15     10.25 o 
  -6   5   2      496.39      450.18     14.96 o 
  -5   5   2       26.80       17.47      4.05 o 
  -4   5   2      262.75      279.22      7.39 o 
  -3   5   2      145.79      143.18      4.81 o 
  -2   5   2      586.96      580.28     13.86 o 
  -1   5   2      399.25      431.55      7.76 o 
   0   5   2      365.32      377.06      8.31 o 
   1   5   2      511.71      623.33     13.39 o 
   2   5   2      960.79      987.77     13.69 o 
   3   5   2     1855.04     1857.25     22.89 o 
   4   5   2        4.36        3.49      2.88 o 
   5   5   2       67.90       77.05      7.39 o 
   6   5   2      353.80      360.54     18.99 o 
   7   5   2        4.65        4.42      6.09 o 
   8   5   2        6.13       -3.90      6.10 o 
  -8   6   2        0.66       11.97     11.70 o 
  -7   6   2        0.93       -5.66      7.42 o 
  -6   6   2       18.56       19.77      5.46 o 
  -5   6   2       40.38       33.37      5.54 o 
  -4   6   2      137.41      115.20      5.12 o 
  -3   6   2        0.11       -0.23      1.48 o 
  -2   6   2      771.56      722.66     15.71 o 
  -1   6   2     1305.85     1289.24     31.92 o 
   0   6   2        5.66        1.04      1.68 o 
   1   6   2      808.95      884.72     13.04 o 
   2   6   2      790.62      812.38     12.20 o 
   3   6   2      481.71      472.18      9.24 o 
   4   6   2      154.81      178.86      7.34 o 
   5   6   2      346.97      363.26     13.58 o 
   6   6   2       90.76       98.41      8.89 o 
   7   6   2        0.30       -1.05      6.02 o 
   8   6   2        0.41       -1.60      6.43 o 
  -8   7   2       13.58        8.86      9.84 o 
  -7   7   2       10.34       -1.54      7.07 o 
  -6   7   2      148.77      150.61     11.49 o 
  -5   7   2       59.25       45.11      5.78 o 
  -4   7   2       44.86       29.18      3.61 o 
  -3   7   2      306.78      314.16     13.32 o 
  -2   7   2       22.57       23.62      2.38 o 
  -1   7   2      148.28      158.89      4.88 o 
   0   7   2      529.74      512.08     11.13 o 
   1   7   2       61.74       65.86      3.05 o 
   2   7   2      675.73      746.60     12.73 o 
   3   7   2      182.24      213.71      6.99 o 
   4   7   2       25.13       27.01      4.09 o 
   5   7   2        1.58        0.68      4.85 o 
   6   7   2      173.13      160.40     11.09 o 
   7   7   2       32.41       32.53      7.64 o 
   8   7   2        3.90        3.98      6.53 o 
  -8   8   2       28.97       15.84     11.10 o 
  -7   8   2        4.92        6.59     11.90 o 
  -6   8   2      430.06      440.96     22.20 o 
  -5   8   2       33.79       36.23      5.37 o 
  -4   8   2      269.71      257.16      8.29 o 
  -3   8   2      117.19      121.87      5.93 o 
  -2   8   2     6396.95     6163.16     69.91 o 
  -1   8   2      190.88      204.74      5.42 o 
   0   8   2     4080.43     4116.69     55.02 o 
   1   8   2       22.23       26.01      3.06 o 
   2   8   2     8364.14     7932.47     80.07 o 
   3   8   2      177.95      191.40      6.23 o 
   4   8   2      201.14      184.54      7.76 o 
   5   8   2        0.53        4.86      4.85 o 
   6   8   2      951.85      929.70     23.40 o 
   7   8   2       15.09       13.37      6.94 o 
   8   8   2       19.23       13.02      7.39 o 
  -8   9   2        1.35       -1.30      8.38 o 
  -7   9   2        4.16       -5.89     11.20 o 
  -6   9   2      329.46      338.83     15.38 o 
  -5   9   2       57.14       76.80      6.22 o 
  -4   9   2        0.01       -0.83      2.53 o 
  -3   9   2      761.77      842.84     15.52 o 
  -2   9   2      201.44      197.31      5.94 o 
  -1   9   2     1309.82     1554.22     19.52 o 
   0   9   2       95.87      117.99      5.01 o 
   1   9   2      357.51      316.59      7.04 o 
   2   9   2        0.37        0.69      1.96 o 
   3   9   2       69.31       69.08      4.34 o 
   4   9   2       73.14       62.03      5.52 o 
   5   9   2        2.64       -3.62      4.31 o 
   6   9   2       46.13       41.44      7.46 o 
   7   9   2        2.78       -4.19      5.92 o 
   8   9   2        7.35       -1.83      7.50 o 
  -8  10   2       18.57       47.92     13.11 o 
  -7  10   2        6.31       -0.95      9.16 o 
  -6  10   2      160.44      175.34     10.56 o 
  -5  10   2      122.86      123.35      9.06 o 
  -4  10   2      171.60      182.80      7.64 o 
  -3  10   2      489.15      500.96     13.82 o 
  -2  10   2     1014.16      956.73     14.81 o 
  -1  10   2     8824.10     9463.46     93.94 o 
   0  10   2      361.82      358.50      8.99 o 
   1  10   2       21.44       14.11      2.81 o 
   2  10   2     1325.01     1311.80     20.61 o 
   3  10   2      745.79      700.75     13.04 o 
   4  10   2       41.39       45.75      5.09 o 
   5  10   2      177.64      194.96     13.10 o 
   6  10   2      197.29      211.88     11.92 o 
   7  10   2       52.56       54.03     10.52 o 
  -7  11   2       14.38       15.59      9.54 o 
  -6  11   2      120.77      154.76     10.17 o 
  -5  11   2       40.75       46.51      5.71 o 
  -4  11   2      133.34      149.93      7.41 o 
  -3  11   2      213.51      240.64      8.77 o 
  -2  11   2        1.15        5.99      2.61 o 
  -1  11   2       61.69       71.36      5.60 o 
   0  11   2      356.29      357.16      9.74 o 
   1  11   2        4.56        2.28      2.33 o 
   2  11   2      411.82      411.87     14.65 o 
   3  11   2      236.05      252.62      9.15 o 
   4  11   2       57.94       55.97      6.47 o 
   5  11   2       16.87       16.98     12.16 o 
   6  11   2       43.98       40.31      9.01 o 
   7  11   2        7.78        9.31      8.36 o 
  -7  12   2        0.92       19.61     10.19 o 
  -6  12   2      461.98      499.34     19.80 o 
  -5  12   2        4.80       -4.41      3.90 o 
  -4  12   2      754.70      715.60     14.41 o 
  -3  12   2      131.98      144.78      6.27 o 
  -2  12   2     1949.23     1812.58     26.21 o 
  -1  12   2      263.03      242.77      6.54 o 
   0  12   2        3.32       13.06      2.91 o 
   1  12   2       28.42       27.95      3.82 o 
   2  12   2     5755.01     5401.33     74.57 o 
   3  12   2       50.15       49.14      5.23 o 
   4  12   2      157.94      152.36      9.42 o 
   5  12   2      101.36      100.01     16.72 o 
   6  12   2      171.17      187.89     14.29 o 
   7  12   2        2.97        0.85      7.59 o 
  -7  13   2       32.25       42.59     18.20 o 
  -6  13   2      184.25      179.37     14.80 o 
  -5  13   2       21.62       12.77      5.62 o 
  -4  13   2       37.10       41.12      4.82 o 
  -3  13   2      154.32      157.73      7.70 o 
  -2  13   2      196.00      182.24      8.39 o 
  -1  13   2      349.92      433.04     11.09 o 
   0  13   2       27.97       23.37      3.64 o 
   1  13   2      521.69      479.92     12.16 o 
   2  13   2       37.25       43.27      5.01 o 
   3  13   2      358.66      364.12     11.54 o 
   4  13   2      141.84      122.11     11.97 o 
   5  13   2      314.04      340.27     15.87 o 
   6  13   2       70.64       74.84     10.60 o 
   7  13   2        4.86        4.61      8.31 o 
  -7  14   2       20.88       50.39     19.00 o 
  -6  14   2      219.84      266.54     15.65 o 
  -5  14   2      481.37      516.05     17.12 o 
  -4  14   2      156.13      175.15      8.59 o 
  -3  14   2      107.40      116.56      6.94 o 
  -2  14   2      502.24      495.29     13.97 o 
  -1  14   2      186.73      185.69      8.76 o 
   0  14   2      256.02      224.85      8.36 o 
   1  14   2      857.32      840.25     17.23 o 
   2  14   2     1137.04     1104.28     21.05 o 
   3  14   2      286.49      300.13     12.54 o 
   4  14   2      988.06     1038.94     31.17 o 
   5  14   2       60.93       60.75      8.04 o 
   6  14   2       86.83       74.82     11.00 o 
   7  14   2        2.63       22.42      9.41 o 
  -6  15   2       70.73       75.48     15.30 o 
  -5  15   2       93.30      108.25     10.96 o 
  -4  15   2       44.76       53.18      6.88 o 
  -3  15   2        0.04        1.66      4.25 o 
  -2  15   2        6.21        5.97      4.79 o 
  -1  15   2        4.26        3.32      3.45 o 
   0  15   2      229.64      219.10      8.57 o 
   1  15   2        0.19       -0.95      3.05 o 
   2  15   2      106.93      114.35      7.21 o 
   3  15   2       49.08       66.55      6.53 o 
   4  15   2      115.60      102.76      9.14 o 
   5  15   2       41.82       35.66      7.28 o 
   6  15   2        0.68        1.52      7.29 o 
  -6  16   2      246.27      241.01     19.13 o 
  -5  16   2      152.08      145.42     12.51 o 
  -4  16   2       42.39       37.31      7.79 o 
  -3  16   2        0.61        3.68      7.73 o 
  -2  16   2     1200.91     1091.49     25.07 o 
  -1  16   2      191.68      184.50     10.11 o 
   0  16   2       84.88       84.94      7.44 o 
   1  16   2      388.73      409.28     14.71 o 
   2  16   2     2188.95     1986.87     32.31 o 
   3  16   2      814.06      849.91     21.92 o 
   4  16   2       96.16      103.91     12.03 o 
   5  16   2       11.32       15.76      6.31 o 
   6  16   2       56.70       50.99     10.80 o 
  -6  17   2       63.27       64.46     12.68 o 
  -5  17   2       66.70       47.00      9.34 o 
  -4  17   2        2.90        0.72      4.73 o 
  -3  17   2      101.46      111.16      9.04 o 
  -2  17   2       42.89       46.31      6.61 o 
  -1  17   2       80.96       84.82      7.89 o 
   0  17   2        0.53       -5.15      3.43 o 
   1  17   2      256.46      273.73     12.62 o 
   2  17   2       11.96       19.25      5.55 o 
   3  17   2      115.10      129.30      9.73 o 
   4  17   2       26.36       16.86      7.43 o 
   5  17   2      113.38      113.32     12.22 o 
   6  17   2       16.89       31.24     13.20 o 
  -5  18   2      161.00      156.60     23.86 o 
  -4  18   2        6.08       10.52      5.76 o 
  -3  18   2        1.51        1.32      4.80 o 
  -2  18   2       72.73       72.49      7.88 o 
  -1  18   2      106.99      109.16      8.82 o 
   0  18   2      223.41      179.18     10.78 o 
   1  18   2      306.47      263.53     18.38 o 
   2  18   2        1.06       -1.07      4.30 o 
   3  18   2       74.21       83.91      8.84 o 
   4  18   2       29.05       21.99     10.46 o 
   5  18   2       63.97       62.76     10.65 o 
  -5  19   2       58.81       63.60     10.74 o 
  -4  19   2        3.39       -3.99      7.16 o 
  -3  19   2        2.76        0.46      6.32 o 
  -2  19   2        8.54        2.07      5.49 o 
  -1  19   2       14.10       11.31      5.11 o 
   0  19   2       14.68        6.91      5.07 o 
   1  19   2        0.09       -0.60      4.15 o 
   2  19   2       11.34        2.05      4.62 o 
   3  19   2       11.53        8.73      9.99 o 
   4  19   2        6.77       -0.77      6.74 o 
   5  19   2        1.22        2.75      7.25 o 
  -4  20   2        0.35       -5.79      6.42 o 
  -3  20   2        0.98        4.45      5.31 o 
  -2  20   2      506.78      503.54     18.70 o 
  -1  20   2      344.27      353.22     21.65 o 
   0  20   2        8.34        1.00      5.87 o 
   1  20   2       15.83       18.71      5.89 o 
   2  20   2       82.80       83.63      9.37 o 
   3  20   2      127.20      176.40     12.28 o 
   4  20   2       11.70       15.09     12.51 o 
  -4  21   2        0.01       11.24      7.75 o 
  -3  21   2       18.49       19.44      6.81 o 
  -2  21   2        4.19        6.11      5.69 o 
  -1  21   2       31.16       18.93      6.37 o 
   0  21   2        2.16        1.16      6.21 o 
   1  21   2        6.20        2.59      4.98 o 
   2  21   2        6.36       15.85      6.20 o 
   3  21   2       20.32       10.09      6.63 o 
   4  21   2        0.01       -6.10      7.20 o 
  -3  22   2       22.45       21.79      7.26 o 
  -2  22   2       13.36       27.94      7.65 o 
  -1  22   2      207.71      191.44     14.81 o 
   0  22   2      138.61      144.17     11.79 o 
   1  22   2       27.87       27.57      7.20 o 
   2  22   2      207.70      240.68     14.27 o 
   3  22   2       86.46       97.90     13.65 o 
  -2  23   2        1.02        6.80      6.49 o 
  -1  23   2        9.86       21.76      7.19 o 
   0  23   2       13.12       14.59      6.38 o 
   1  23   2        0.90       -4.31      5.32 o 
   2  23   2       10.30       16.55     11.11 o 
  -8   1   3        0.11        1.02      8.67 o 
  -7   1   3       97.27       96.58     13.14 o 
  -6   1   3        0.39       -3.64      3.81 o 
  -5   1   3      277.32      282.91      8.91 o 
  -4   1   3       78.22       81.40      4.30 o 
  -3   1   3      154.27      154.38      4.74 o 
  -2   1   3     1469.53     1380.76     16.26 o 
  -1   1   3     4544.12     4728.60     51.15 o 
   0   1   3     3058.51     3021.64     31.15 o 
   1   1   3     1036.06     1022.88     14.35 o 
   2   1   3      933.04      881.69     13.36 o 
   3   1   3       29.41       31.74      2.72 o 
   4   1   3      286.38      286.99      7.86 o 
   5   1   3      444.91      423.10     24.79 o 
   6   1   3      312.43      322.09     13.91 o 
   7   1   3      345.61      347.67     15.54 o 
   8   1   3       11.16        6.64      7.34 o 
  -8   2   3        9.10       17.75      9.89 o 
  -7   2   3       24.51       23.73      9.30 o 
  -6   2   3        9.29        8.86      4.48 o 
  -5   2   3      270.76      260.74      7.96 o 
  -4   2   3      675.61      684.02     12.84 o 
  -3   2   3      292.59      283.85      6.37 o 
  -2   2   3       26.49       24.52      1.99 o 
  -1   2   3    55685.08    47122.88   1770.67 o 
   0   2   3       13.10       16.07      2.00 o 
   1   2   3    10053.04    10050.33    100.22 o 
   2   2   3        7.98        5.79      1.94 o 
   3   2   3     4949.20     5029.01     52.68 o 
   4   2   3        2.72        5.17      2.48 o 
   5   2   3     5644.85     5335.22     73.74 o 
   6   2   3       18.05       12.44      6.02 o 
   7   2   3      557.76      538.50     18.92 o 
   8   2   3        0.01       -6.33      6.35 o 
  -8   3   3        3.96        0.57      8.43 o 
  -7   3   3       82.46       86.22     12.94 o 
  -6   3   3      150.29      164.68      9.14 o 
  -5   3   3       30.11       30.95      4.25 o 
  -4   3   3        0.00       -2.56      2.17 o 
  -3   3   3       22.20       19.49      3.25 o 
  -2   3   3      557.17      558.25      8.54 o 
  -1   3   3     3389.24     3499.28     35.82 o 
   0   3   3     2689.82     2822.14     32.14 o 
   1   3   3      784.08      677.56     10.94 o 
   2   3   3     1425.76     1690.64     20.51 o 
   3   3   3      510.65      523.85      9.28 o 
   4   3   3      424.99      431.33     10.57 o 
   5   3   3       66.79       75.37      7.91 o 
   6   3   3       91.82       97.00      8.92 o 
   7   3   3      234.82      244.20     13.52 o 
   8   3   3        5.02        3.80      6.82 o 
  -8   4   3      133.88      125.59     18.30 o 
  -7   4   3       14.72       12.07     11.00 o 
  -6   4   3       37.21       26.75      5.64 o 
  -5   4   3       27.93       33.32      4.39 o 
  -4   4   3        0.64       -2.86      2.11 o 
  -3   4   3      259.36      265.31      7.99 o 
  -2   4   3        2.53        2.40      1.50 o 
  -1   4   3       11.30       14.10      2.40 o 
   0   4   3      430.87      467.82      7.40 o 
   1   4   3     1188.98     1139.26     14.66 o 
   2   4   3     1766.86     1965.43     23.41 o 
   3   4   3        0.12       -0.35      1.66 o 
   4   4   3     1566.58     1625.13     24.82 o 
   5   4   3       97.41       98.53      8.45 o 
   6   4   3      314.58      276.08     13.06 o 
   7   4   3        1.63       -4.02      5.54 o 
   8   4   3       10.76        9.89      7.32 o 
  -8   5   3        2.26       -2.30      8.33 o 
  -7   5   3        0.34        2.38      7.54 o 
  -6   5   3        7.04        1.64      5.10 o 
  -5   5   3        0.64        4.22      3.40 o 
  -4   5   3       54.26       52.24      4.24 o 
  -3   5   3      149.94      167.53      5.36 o 
  -2   5   3       33.90       47.89      2.73 o 
  -1   5   3      185.38      178.10      4.41 o 
   0   5   3      103.83      113.12      3.72 o 
   1   5   3     1159.68     1246.44     17.15 o 
   2   5   3     1389.24     1497.75     19.14 o 
   3   5   3        1.09        2.62      2.01 o 
   4   5   3      286.75      309.70     12.67 o 
   5   5   3        2.26       -2.31      4.72 o 
   6   5   3       71.66       82.49      8.59 o 
   7   5   3       16.98       17.66      6.70 o 
   8   5   3        1.83        9.57      7.36 o 
  -8   6   3        3.66       16.89      9.84 o 
  -7   6   3      368.89      375.05     34.99 o 
  -6   6   3       11.81        4.68     10.06 o 
  -5   6   3     1287.82     1284.53     26.56 o 
  -4   6   3       18.48       13.65      2.87 o 
  -3   6   3     5872.63     5557.07     66.65 o 
  -2   6   3      268.52      274.99      6.26 o 
  -1   6   3     1095.65     1032.20     17.59 o 
   0   6   3       30.07       22.66      2.57 o 
   1   6   3    13324.80    13281.35    139.40 o 
   2   6   3       55.45       60.25      3.45 o 
   3   6   3     7416.41     8021.15     81.71 o 
   4   6   3       15.12       14.87      3.71 o 
   5   6   3     2361.01     2243.98     38.62 o 
   6   6   3        1.66        2.37      5.14 o 
   7   6   3       38.13       43.39      8.10 o 
   8   6   3        9.44        9.30      6.88 o 
  -8   7   3        0.14        7.04     10.80 o 
  -7   7   3       57.02       79.53     12.94 o 
  -6   7   3        2.92        4.19      4.50 o 
  -5   7   3      192.23      206.51      8.51 o 
  -4   7   3       74.86       79.46      4.66 o 
  -3   7   3      483.82      425.65     15.54 o 
  -2   7   3     1120.51     1153.83     19.78 o 
  -1   7   3       10.83       13.90      2.28 o 
   0   7   3      212.62      178.84      5.81 o 
   1   7   3      229.04      247.29      5.59 o 
   2   7   3     1267.91     1371.32     19.89 o 
   3   7   3      126.06      132.82      5.34 o 
   4   7   3      334.57      362.54     10.74 o 
   5   7   3       68.60       77.37      9.52 o 
   6   7   3       12.41       16.22      6.17 o 
   7   7   3       37.88       34.77      7.73 o 
   8   7   3        0.93        2.32      7.10 o 
  -8   8   3        4.75        6.05     17.00 o 
  -7   8   3       17.07       10.15      9.16 o 
  -6   8   3      176.16      172.01      9.79 o 
  -5   8   3      164.05      166.06      7.95 o 
  -4   8   3       60.40       66.44      4.53 o 
  -3   8   3      194.44      166.67     10.30 o 
  -2   8   3     1044.16     1051.14     25.02 o 
  -1   8   3     1208.36     1260.65     16.50 o 
   0   8   3        0.19        3.86      1.92 o 
   1   8   3     1087.72      995.92     13.85 o 
   2   8   3     1805.67     1931.99     24.20 o 
   3   8   3      111.66      110.15      5.16 o 
   4   8   3        0.77        0.10      3.24 o 
   5   8   3      317.80      343.87     13.73 o 
   6   8   3      180.20      155.96     10.84 o 
   7   8   3       42.07       41.71     10.42 o 
   8   8   3       33.89       26.90      8.98 o 
  -8   9   3        2.38       14.69     11.21 o 
  -7   9   3        0.76       -5.47      7.94 o 
  -6   9   3       38.21       59.27      8.06 o 
  -5   9   3      225.74      239.26      9.55 o 
  -4   9   3        1.28        0.23      3.20 o 
  -3   9   3       46.17       47.71      5.73 o 
  -2   9   3      854.38      943.62     14.36 o 
  -1   9   3      498.53      556.81      9.55 o 
   0   9   3       79.08       78.28      4.91 o 
   1   9   3      582.35      604.10     12.45 o 
   2   9   3       57.47       59.38      3.82 o 
   3   9   3        0.69       -1.20      2.30 o 
   4   9   3        1.48        4.84      3.65 o 
   5   9   3      204.90      215.01     11.26 o 
   6   9   3       18.21       11.34      6.78 o 
   7   9   3       15.51        9.10      8.20 o 
  -8  10   3        2.67        9.74     10.39 o 
  -7  10   3      161.82      175.82     17.13 o 
  -6  10   3       32.68       27.38      8.86 o 
  -5  10   3      201.71      208.55     11.63 o 
  -4  10   3       58.22       61.16      8.52 o 
  -3  10   3     2270.98     2018.90     37.26 o 
  -2  10   3     1374.53     1438.67     21.69 o 
  -1  10   3     2017.52     1888.25     25.64 o 
   0  10   3       39.62       50.52      6.53 o 
   1  10   3     5115.18     4802.94     57.79 o 
   2  10   3      173.13      170.12      6.34 o 
   3  10   3      952.29      939.94     15.80 o 
   4  10   3        1.74       -0.69      3.86 o 
   5  10   3      899.38      869.62     26.22 o 
   6  10   3       29.81       21.10     11.28 o 
   7  10   3       55.64       59.66     10.77 o 
  -7  11   3      112.31      113.53     15.33 o 
  -6  11   3       56.47       75.81     11.98 o 
  -5  11   3       79.84       68.06      8.19 o 
  -4  11   3      387.59      439.92     11.98 o 
  -3  11   3      593.06      567.58     21.70 o 
  -2  11   3     1590.85     1779.26     25.87 o 
  -1  11   3       17.25       12.30      2.20 o 
   0  11   3        7.53        4.13      4.62 o 
   1  11   3       68.40       64.91      5.79 o 
   2  11   3     1089.13     1093.02     22.02 o 
   3  11   3       43.10       40.56      4.85 o 
   4  11   3       32.14       34.57      5.94 o 
   5  11   3        3.16       14.04      7.05 o 
   6  11   3        6.61       -3.66      8.83 o 
   7  11   3       19.90       13.97      8.98 o 
  -7  12   3        7.53       19.03      9.76 o 
  -6  12   3       32.76       32.83      7.33 o 
  -5  12   3      414.41      422.51     18.00 o 
  -4  12   3       18.58       18.47      4.04 o 
  -3  12   3      128.11      121.38      6.73 o 
  -2  12   3      479.41      462.21     10.05 o 
  -1  12   3       89.14       86.50      5.55 o 
   0  12   3        7.09        4.39      3.09 o 
   1  12   3     1768.22     1701.63     30.46 o 
   2  12   3      407.11      397.99     11.40 o 
   3  12   3      204.50      209.08      8.84 o 
   4  12   3      543.60      546.64     16.84 o 
   5  12   3      136.76      149.61     12.42 o 
   6  12   3      230.71      242.96     16.50 o 
   7  12   3        0.42       -5.23      7.44 o 
  -7  13   3       26.00       19.67     18.10 o 
  -6  13   3       62.54       58.55     16.35 o 
  -5  13   3       14.10       13.42      6.90 o 
  -4  13   3        0.79       -3.63      3.61 o 
  -3  13   3        0.13        3.28      3.43 o 
  -2  13   3      156.88      155.75      7.44 o 
  -1  13   3       58.54       66.90      5.13 o 
   0  13   3        9.65        8.65      3.73 o 
   1  13   3       42.33       46.00      4.78 o 
   2  13   3        1.93       -4.52      3.01 o 
   3  13   3        1.67        3.90      4.93 o 
   4  13   3       34.97       43.80      6.81 o 
   5  13   3        1.80        7.95      9.74 o 
   6  13   3       58.32       51.10     21.65 o 
   7  13   3       17.24       42.87     16.85 o 
  -6  14   3       89.88      100.45     12.51 o 
  -5  14   3      242.27      256.01     14.32 o 
  -4  14   3       12.74        9.56      3.61 o 
  -3  14   3      487.02      493.37     13.35 o 
  -2  14   3       50.14       53.83      5.06 o 
  -1  14   3      954.12      879.51     19.57 o 
   0  14   3      230.85      222.95      9.53 o 
   1  14   3     1812.77     1659.77     27.07 o 
   2  14   3      285.65      287.92     11.93 o 
   3  14   3     4925.54     4835.07     62.63 o 
   4  14   3       26.69       22.39      5.92 o 
   5  14   3      168.38      153.72     13.87 o 
   6  14   3        4.00       10.79      8.10 o 
  -6  15   3        0.13       -1.80     10.40 o 
  -5  15   3       27.41       14.25      7.13 o 
  -4  15   3        2.08        0.32      4.35 o 
  -3  15   3      116.27      114.03      7.29 o 
  -2  15   3       30.64       33.72      4.68 o 
  -1  15   3       14.18       13.45      3.98 o 
   0  15   3       11.67        7.47      4.16 o 
   1  15   3        9.23        0.88      4.47 o 
   2  15   3     1686.20     1628.38     28.05 o 
   3  15   3        4.85        4.44      4.39 o 
   4  15   3      335.35      334.67     14.14 o 
   5  15   3        4.60        0.57      6.75 o 
   6  15   3       24.94       35.83     10.74 o 
  -6  16   3      109.86      142.36     20.59 o 
  -5  16   3       25.11       20.34      7.83 o 
  -4  16   3       23.84       27.15      7.62 o 
  -3  16   3      410.91      402.27     21.90 o 
  -2  16   3      258.21      251.77     11.52 o 
  -1  16   3      122.07      133.87      7.40 o 
   0  16   3      337.72      349.32     12.42 o 
   1  16   3     1361.93     1298.06     24.26 o 
   2  16   3     1865.78     1873.40     35.08 o 
   3  16   3       40.00       36.48      8.58 o 
   4  16   3        2.11        7.99      5.51 o 
   5  16   3       30.09       45.81     10.19 o 
   6  16   3       17.51        9.71      8.38 o 
  -5  17   3        7.19        5.89      7.20 o 
  -4  17   3        0.31        3.74      5.03 o 
  -3  17   3       40.03       28.28      6.37 o 
  -2  17   3        6.70        9.91      5.11 o 
  -1  17   3       22.32       11.44      4.96 o 
   0  17   3       10.12        5.56      5.43 o 
   1  17   3       83.63      107.46      8.91 o 
   2  17   3        2.70       11.00      4.84 o 
   3  17   3        5.25        4.80      3.81 o 
   4  17   3        2.98       -5.39      7.73 o 
   5  17   3       30.53       26.36      9.43 o 
  -5  18   3        0.16        6.60     10.42 o 
  -4  18   3        7.85       13.72      5.72 o 
  -3  18   3       43.31       36.32      7.22 o 
  -2  18   3       54.88       73.68      9.06 o 
  -1  18   3      229.61      219.51     11.75 o 
   0  18   3      136.16      122.11      9.39 o 
   1  18   3        0.08        1.88      4.22 o 
   2  18   3      192.72      233.69     12.54 o 
   3  18   3      127.43      152.50     12.25 o 
   4  18   3       66.88       45.07      9.26 o 
   5  18   3      271.14      253.04     21.75 o 
  -5  19   3       11.54        6.94      9.27 o 
  -4  19   3       24.40       27.40      6.79 o 
  -3  19   3       21.82       17.71      7.18 o 
  -2  19   3        2.11       -3.68      5.08 o 
  -1  19   3        1.43        1.40      4.60 o 
   0  19   3       68.42       80.44      8.40 o 
   1  19   3        0.72        2.31      4.25 o 
   2  19   3        0.00       -1.62      4.29 o 
   3  19   3        2.09        1.45      5.23 o 
   4  19   3       13.33        5.74      7.64 o 
   5  19   3       12.41        6.96     11.00 o 
  -4  20   3        4.25        7.77      6.13 o 
  -3  20   3      406.32      403.54     17.11 o 
  -2  20   3      180.44      192.66     13.42 o 
  -1  20   3       50.59       40.70      7.30 o 
   0  20   3        4.56        3.21      4.92 o 
   1  20   3      118.15      116.37     10.23 o 
   2  20   3      146.29      146.70     12.55 o 
   3  20   3       31.55       45.38      9.36 o 
   4  20   3       36.07       31.85      9.95 o 
  -4  21   3        0.71        7.08      6.97 o 
  -3  21   3       48.16       49.83     13.22 o 
  -2  21   3       22.82       12.80      8.98 o 
  -1  21   3       53.51       43.41      7.61 o 
   0  21   3        0.25       -1.08      4.89 o 
   1  21   3       94.32      110.39     10.52 o 
   2  21   3        0.38        5.96      5.65 o 
   3  21   3        0.24       -5.53      5.86 o 
  -3  22   3        9.58       11.06      9.95 o 
  -2  22   3      290.35      332.17     16.53 o 
  -1  22   3       39.21       27.92      7.41 o 
   0  22   3        5.06       -2.19      5.46 o 
   1  22   3       96.00       87.63     10.03 o 
   2  22   3      208.39      237.17     14.46 o 
   3  22   3        0.32       -4.66      6.50 o 
  -2  23   3        4.30       11.40      7.00 o 
  -1  23   3        5.93        8.21      7.47 o 
   0  23   3       56.42       36.13      8.37 o 
   1  23   3        0.56       14.32      6.63 o 
  -8   0   4       37.22       28.19     15.60 o 
  -7   0   4        1.83       -9.80      9.00 o 
  -6   0   4      406.46      389.30     29.79 o 
  -5   0   4        8.70        8.44      4.47 o 
  -4   0   4    29747.99    28417.83    382.09 o 
  -3   0   4      423.83      437.37     10.90 o 
  -2   0   4    11592.94    11137.98    255.63 o 
  -1   0   4      325.95      304.50      7.36 o 
   0   0   4     4622.33     5048.10     71.85 o 
   1   0   4        2.73       -1.92      1.91 o 
   2   0   4     4610.59     4850.07     71.90 o 
   3   0   4        8.31       10.34      4.75 o 
   4   0   4     5756.47     5595.27    105.66 o 
   5   0   4       38.89       36.37      9.67 o 
   6   0   4      744.73      714.77     29.20 o 
   7   0   4       27.73        6.86      9.68 o 
   8   0   4      143.53      107.25     16.33 o 
  -8   1   4       38.98       37.73     11.31 o 
  -7   1   4       20.65       20.37      8.96 o 
  -6   1   4       48.92       50.62     10.04 o 
  -5   1   4        2.08        7.01      3.14 o 
  -4   1   4     3537.52     3420.33     38.58 o 
  -3   1   4      130.18      136.55      4.24 o 
  -2   1   4      369.94      390.36      9.85 o 
  -1   1   4     1422.78     1449.16     16.78 o 
   0   1   4     1678.34     1792.34     20.54 o 
   1   1   4     1543.01     1390.72     24.25 o 
   2   1   4       57.39       49.50      3.58 o 
   3   1   4      287.29      321.91      8.72 o 
   4   1   4       59.20       61.61      6.47 o 
   5   1   4      369.47      369.01     13.99 o 
   6   1   4       43.86       50.10      8.46 o 
   7   1   4       30.21       23.71      9.06 o 
   8   1   4        2.85       -3.43      7.06 o 
  -8   2   4        2.97       -7.18      8.20 o 
  -7   2   4        8.99       -6.58      6.28 o 
  -6   2   4        7.32       -8.40      9.60 o 
  -5   2   4      645.69      670.35     13.74 o 
  -4   2   4        7.54       12.86      4.62 o 
  -3   2   4     4034.19     4033.36     46.93 o 
  -2   2   4      156.99      152.97      3.75 o 
  -1   2   4     2648.19     2456.66     26.55 o 
   0   2   4      232.17      225.01      5.14 o 
   1   2   4      426.08      473.55      9.93 o 
   2   2   4       69.33       68.66      3.57 o 
   3   2   4      335.88      374.24     12.58 o 
   4   2   4       27.86       25.66      5.51 o 
   5   2   4      355.77      365.24     14.02 o 
   6   2   4        7.39        1.83      5.56 o 
   7   2   4      151.85      135.10     11.12 o 
   8   2   4        9.98        4.51      7.51 o 
  -8   3   4       61.62       65.20     13.55 o 
  -7   3   4       11.59       12.86     10.40 o 
  -6   3   4       43.80       67.41     21.69 o 
  -5   3   4       16.53       12.97      3.41 o 
  -4   3   4     1052.25     1036.79     15.67 o 
  -3   3   4      336.63      354.75      7.37 o 
  -2   3   4       66.14       71.66      2.86 o 
  -1   3   4     1881.39     1960.09     22.11 o 
   0   3   4     2311.73     2208.81     24.72 o 
   1   3   4      828.89     1015.60     15.08 o 
   2   3   4      288.21      322.35      7.76 o 
   3   3   4      340.29      385.38      8.37 o 
   4   3   4       99.85       91.26      7.26 o 
   5   3   4       46.02       48.15      7.01 o 
   6   3   4       10.82        4.00      5.25 o 
   7   3   4       20.41       11.26      6.67 o 
   8   3   4        1.02       11.99      7.50 o 
  -8   4   4       31.60       53.33     12.58 o 
  -7   4   4        0.07       11.80      7.98 o 
  -6   4   4      716.42      734.42     28.00 o 
  -5   4   4        6.53        3.26      3.69 o 
  -4   4   4     1358.22     1399.16     21.29 o 
  -3   4   4        3.18        4.01      2.10 o 
  -2   4   4     1141.41     1105.51     14.53 o 
  -1   4   4       72.24       65.63      2.91 o 
   0   4   4    24980.28    24368.26    230.61 o 
   1   4   4       36.71       40.18      3.06 o 
   2   4   4      781.60      634.39     10.86 o 
   3   4   4        6.28        4.89      2.35 o 
   4   4   4     1963.28     1848.53     27.91 o 
   5   4   4        5.91        7.26      5.32 o 
   6   4   4      140.05      133.52     10.14 o 
   7   4   4        4.22        4.12      6.14 o 
   8   4   4      235.17      275.19     16.02 o 
  -8   5   4       63.49      108.24     15.66 o 
  -7   5   4        1.61        6.18     11.10 o 
  -6   5   4      164.60      189.80     15.32 o 
  -5   5   4       30.65       28.85      4.01 o 
  -4   5   4      391.95      405.09      9.34 o 
  -3   5   4      243.90      264.65      7.18 o 
  -2   5   4      219.47      187.35      6.54 o 
  -1   5   4       40.54       42.81      2.90 o 
   0   5   4       23.75       28.68      2.16 o 
   1   5   4     3482.73     3661.87     42.72 o 
   2   5   4       21.15       17.90      2.50 o 
   3   5   4      777.88      899.66     14.43 o 
   4   5   4      210.30      212.45      8.25 o 
   5   5   4        4.88       12.77      5.68 o 
   6   5   4       86.33       84.57      9.73 o 
   7   5   4        3.06       10.72      7.04 o 
   8   5   4       18.09       13.00      8.06 o 
  -8   6   4        0.01       -8.79      8.06 o 
  -7   6   4        0.16       -4.40      7.03 o 
  -6   6   4       43.17       43.68     10.11 o 
  -5   6   4        8.47       11.57      3.51 o 
  -4   6   4       91.90       90.44      4.87 o 
  -3   6   4      529.72      514.31     10.72 o 
  -2   6   4      152.89      137.55      4.54 o 
  -1   6   4      452.45      461.51      9.01 o 
   0   6   4      718.72      707.34     10.64 o 
   1   6   4      525.83      514.45      9.12 o 
   2   6   4     1040.77     1065.08     15.66 o 
   3   6   4      244.97      253.79      7.26 o 
   4   6   4      228.96      216.94      8.64 o 
   5   6   4       21.66       26.70      6.21 o 
   6   6   4       16.66       17.94      6.24 o 
   7   6   4       19.25       12.94      6.49 o 
   8   6   4       13.26       15.55      7.65 o 
  -8   7   4       20.86       17.65     15.00 o 
  -7   7   4        9.55        9.00     13.20 o 
  -6   7   4       19.62       22.83      8.69 o 
  -5   7   4       35.95       44.53      4.75 o 
  -4   7   4       24.64       26.45      3.48 o 
  -3   7   4        7.06        4.16      2.14 o 
  -2   7   4      204.24      170.35      5.93 o 
  -1   7   4       69.79       69.86      3.67 o 
   0   7   4      254.90      288.80      5.94 o 
   1   7   4      423.19      458.24      8.55 o 
   2   7   4        0.05        0.13      1.85 o 
   3   7   4      133.96      144.25      5.82 o 
   4   7   4      227.51      229.18      9.44 o 
   5   7   4      110.90      127.09      9.90 o 
   6   7   4       33.02       41.10      7.34 o 
   7   7   4        2.95        1.97      7.82 o 
   8   7   4        4.28        7.41      7.35 o 
  -8   8   4       11.06       -3.07     10.00 o 
  -7   8   4        2.71       19.99     13.80 o 
  -6   8   4      309.76      289.43     18.45 o 
  -5   8   4       11.43        6.28      3.43 o 
  -4   8   4      988.86      971.09     18.08 o 
  -3   8   4       12.51        6.00      2.39 o 
  -2   8   4     5175.59     5085.77     53.73 o 
  -1   8   4       29.19       37.75      2.70 o 
   0   8   4     5631.81     5346.09     62.39 o 
   1   8   4      232.48      239.77      6.40 o 
   2   8   4     2302.35     2238.05     27.61 o 
   3   8   4       13.67       19.96      3.24 o 
   4   8   4     2240.56     2117.06     31.68 o 
   5   8   4       24.52       17.74      6.13 o 
   6   8   4      531.92      513.48     17.79 o 
   7   8   4        1.96        5.55      7.91 o 
  -8   9   4       68.13       67.19     14.12 o 
  -7   9   4       10.62       -5.60     13.20 o 
  -6   9   4       50.66       38.92     10.32 o 
  -5   9   4       78.71       73.32      5.59 o 
  -4   9   4      115.62      112.83      5.77 o 
  -3   9   4      101.51      121.04      5.45 o 
  -2   9   4       90.05       90.85      4.91 o 
  -1   9   4      448.20      457.24      8.60 o 
   0   9   4      486.59      481.35     11.01 o 
   1   9   4      247.36      205.05      7.41 o 
   2   9   4        2.57        1.95      2.21 o 
   3   9   4        0.07        0.86      2.64 o 
   4   9   4        0.47        1.10      3.63 o 
   5   9   4        7.08        4.63      6.33 o 
   6   9   4       39.35       34.51     10.01 o 
   7   9   4       39.55       29.21      9.53 o 
  -8  10   4       10.23        3.29     10.59 o 
  -7  10   4       10.56       27.39     14.80 o 
  -6  10   4       63.14       80.06     12.37 o 
  -5  10   4        0.30       -4.38      3.85 o 
  -4  10   4       86.40       80.46      5.29 o 
  -3  10   4     3721.87     3885.21     48.80 o 
  -2  10   4      511.09      478.68      9.82 o 
  -1  10   4      403.18      378.86      7.82 o 
   0  10   4      472.45      440.92     10.85 o 
   1  10   4     1418.48     1378.66     22.28 o 
   2  10   4      551.08      557.67     13.24 o 
   3  10   4       35.89       39.77      4.82 o 
   4  10   4      362.81      369.91     13.52 o 
   5  10   4      372.91      328.28     16.58 o 
   6  10   4       47.41       43.16      9.36 o 
   7  10   4       21.60       15.04     11.87 o 
  -7  11   4       17.82       15.59     18.70 o 
  -6  11   4       32.28       20.50     12.20 o 
  -5  11   4       14.89       13.12      4.25 o 
  -4  11   4        0.38       -3.00      2.94 o 
  -3  11   4       17.97       20.21      4.01 o 
  -2  11   4       80.75       98.44      4.98 o 
  -1  11   4        1.97       -1.29      2.49 o 
   0  11   4      145.54      159.87      6.92 o 
   1  11   4       71.12       75.11      5.35 o 
   2  11   4        0.45        0.73      2.47 o 
   3  11   4        5.40        3.00      3.66 o 
   4  11   4      143.03      147.33      9.36 o 
   5  11   4       10.54       14.60      7.32 o 
   6  11   4       22.59       31.89      9.87 o 
   7  11   4        6.76       -3.04      8.82 o 
  -7  12   4        8.38        4.04      9.88 o 
  -6  12   4      330.47      354.85     24.21 o 
  -5  12   4       16.18       16.36      4.80 o 
  -4  12   4      226.59      206.35     10.09 o 
  -3  12   4       94.59       84.32      6.02 o 
  -2  12   4       81.16       64.69      5.43 o 
  -1  12   4       15.83       17.34      3.44 o 
   0  12   4     3842.44     3606.51     46.95 o 
   1  12   4      107.47      109.04      6.41 o 
   2  12   4     1062.73      995.68     30.74 o 
   3  12   4      103.36       91.13      6.62 o 
   4  12   4      215.64      204.75     10.96 o 
   5  12   4       50.40       60.13      9.38 o 
   6  12   4       12.69       21.97      8.57 o 
   7  12   4       10.59       13.79      8.40 o 
  -7  13   4        0.22      -16.80     11.20 o 
  -6  13   4       70.75       91.88     22.39 o 
  -5  13   4        7.26       12.68      8.08 o 
  -4  13   4      141.77      145.55      8.98 o 
  -3  13   4       54.58       49.64      5.28 o 
  -2  13   4      211.06      202.20      9.53 o 
  -1  13   4      171.17      159.20      8.54 o 
   0  13   4       14.90        7.15      3.39 o 
   1  13   4      213.76      218.54      8.94 o 
   2  13   4       13.54       11.96      4.11 o 
   3  13   4     1160.49     1166.01     27.58 o 
   4  13   4       16.73        6.60      5.16 o 
   5  13   4       58.16       51.77     11.12 o 
   6  13   4       64.06       91.37     19.60 o 
  -7  14   4       66.36       64.38     19.00 o 
  -6  14   4       73.90       74.64     13.29 o 
  -5  14   4      135.30      136.82     29.32 o 
  -4  14   4       47.39       54.68      7.75 o 
  -3  14   4      150.18      154.90      9.31 o 
  -2  14   4      511.27      481.00     12.83 o 
  -1  14   4      126.40      142.81      7.26 o 
   0  14   4      578.26      574.49     19.39 o 
   1  14   4     1079.73     1049.09     25.76 o 
   2  14   4     3299.08     3221.67     45.35 o 
   3  14   4       57.03       46.82      5.85 o 
   4  14   4      152.83      159.65     10.42 o 
   5  14   4      115.55      130.90     12.49 o 
   6  14   4       43.06       53.60     10.57 o 
  -6  15   4        4.97      -11.20     11.60 o 
  -5  15   4        7.48        1.35      5.18 o 
  -4  15   4        5.66        1.78      5.86 o 
  -3  15   4       34.65       38.90      5.30 o 
  -2  15   4       88.16       82.58      6.28 o 
  -1  15   4       11.72       14.14      3.96 o 
   0  15   4       37.09       46.03      5.38 o 
   1  15   4       15.26       11.97      4.14 o 
   2  15   4        0.94        7.58      4.50 o 
   3  15   4       14.37       17.36      4.76 o 
   4  15   4        7.18        5.30      6.75 o 
   5  15   4       28.28       47.45      9.93 o 
   6  15   4        0.04        0.50      7.31 o 
  -6  16   4       34.75       28.79     16.80 o 
  -5  16   4       18.54       30.64      9.54 o 
  -4  16   4      235.52      242.34     12.17 o 
  -3  16   4      115.73      115.19      7.68 o 
  -2  16   4      159.86      143.18      7.91 o 
  -1  16   4       99.20       99.09      6.84 o 
   0  16   4     1296.37     1167.57     22.75 o 
   1  16   4     1230.15     1234.99     23.91 o 
   2  16   4       48.27       45.73      7.56 o 
   3  16   4       92.31       81.78      7.35 o 
   4  16   4       19.56       13.91      5.91 o 
   5  16   4       16.90        4.02     16.96 o 
   6  16   4       58.22       76.17     11.80 o 
  -6  17   4        9.85       15.60     14.80 o 
  -5  17   4       32.18       28.85     10.22 o 
  -4  17   4       41.21       35.95      6.83 o 
  -3  17   4       12.37       16.01      5.58 o 
  -2  17   4       35.30       27.45      5.76 o 
  -1  17   4      253.18      238.20     11.72 o 
   0  17   4       11.78        9.72      4.44 o 
   1  17   4      266.34      296.92     11.44 o 
   2  17   4        2.05       -1.76      3.37 o 
   3  17   4      216.84      192.82     11.44 o 
   4  17   4        3.09        7.83      6.55 o 
   5  17   4       13.78       -7.25     11.02 o 
  -5  18   4       21.22       44.17     11.07 o 
  -4  18   4       10.72       10.19      5.97 o 
  -3  18   4       45.50       42.87      6.90 o 
  -2  18   4      298.23      301.69     14.31 o 
  -1  18   4       56.12       48.24      6.93 o 
   0  18   4        0.95       -1.13      6.65 o 
   1  18   4      311.97      326.23     15.44 o 
   2  18   4      253.23      253.88     13.08 o 
   3  18   4       69.48       55.52      9.23 o 
   4  18   4      500.04      549.13     19.44 o 
   5  18   4       60.74       94.80     22.20 o 
  -5  19   4        1.35       -7.79      8.02 o 
  -4  19   4       12.00       13.24      6.81 o 
  -3  19   4       54.28       50.89      8.09 o 
  -2  19   4       53.06       52.00      8.48 o 
  -1  19   4        2.64       -1.41      5.41 o 
   0  19   4       17.35        3.33      5.45 o 
   1  19   4        3.76       -6.34      4.23 o 
   2  19   4        0.29        5.27      5.02 o 
   3  19   4        1.00        0.02      5.46 o 
   4  19   4        8.61        8.00      8.48 o 
  -4  20   4      165.76      159.80     11.81 o 
  -3  20   4      187.64      192.66     12.60 o 
  -2  20   4       26.25       21.98      6.37 o 
  -1  20   4       10.38        2.87      5.95 o 
   0  20   4       42.78       27.15      6.28 o 
   1  20   4      193.69      214.07     15.50 o 
   2  20   4       44.74       64.60      8.51 o 
   3  20   4       21.63        7.02      6.34 o 
   4  20   4       42.01       19.25      7.86 o 
  -3  21   4        5.78       11.83      6.43 o 
  -2  21   4       13.02       12.88      7.47 o 
  -1  21   4        3.31       -1.23      6.35 o 
   0  21   4        0.06        2.62      5.05 o 
   1  21   4       10.37       19.46      6.38 o 
   2  21   4        0.00        0.05      5.38 o 
   3  21   4        6.33       15.40      9.24 o 
  -3  22   4      100.97      119.38     11.32 o 
  -2  22   4      143.91      120.64     13.02 o 
  -1  22   4        0.11        1.53      6.81 o 
   0  22   4      129.45      172.08     14.41 o 
   1  22   4      143.29      153.77     12.24 o 
   2  22   4       15.12        8.81      6.62 o 
  -1  23   4        2.20       -2.79      5.52 o 
   0  23   4       40.37       50.58     12.12 o 
   1  23   4        1.51       -2.80      5.75 o 
  -8   1   5        1.13       -3.61      7.64 o 
  -7   1   5      153.88      175.80     16.65 o 
  -6   1   5        5.40        2.60      9.80 o 
  -5   1   5       60.69       60.35      7.56 o 
  -4   1   5      677.40      636.15     10.99 o 
  -3   1   5     3843.47     3895.71     54.15 o 
  -2   1   5      551.41      574.90     13.01 o 
  -1   1   5      194.42      212.43      4.77 o 
   0   1   5     1251.84     1148.41     15.18 o 
   1   1   5      333.06      340.25      7.97 o 
   2   1   5      219.22      235.92      6.52 o 
   3   1   5      467.15      426.35      9.50 o 
   4   1   5      890.98      865.87     20.28 o 
   5   1   5      594.85      576.93     17.99 o 
   6   1   5        0.94       -5.00      4.91 o 
   7   1   5       66.56       75.35     10.14 o 
   8   1   5        1.89        2.66      7.26 o 
  -8   2   5        0.49        8.07     14.30 o 
  -7   2   5       76.39       89.44     13.19 o 
  -6   2   5      194.64      196.38     15.46 o 
  -5   2   5        7.50       16.28      5.26 o 
  -4   2   5        0.12       -2.24      2.17 o 
  -3   2   5    15326.10    14781.50    143.39 o 
  -2   2   5       92.98      100.64      3.88 o 
  -1   2   5     2321.76     2148.98     26.06 o 
   0   2   5        0.47       -2.19      1.49 o 
   1   2   5    16249.42    15861.87    165.93 o 
   2   2   5        2.16       -0.30      2.28 o 
   3   2   5     8686.66     8968.61     91.18 o 
   4   2   5       15.44       14.86      5.15 o 
   5   2   5     5193.96     4997.47     71.49 o 
   6   2   5        2.13        3.24      4.96 o 
   7   2   5     1226.93     1192.91     42.31 o 
   8   2   5       32.80       22.45     10.88 o 
  -8   3   5       22.02       31.36     11.84 o 
  -7   3   5       53.00       80.98     18.20 o 
  -6   3   5       20.44       16.87      8.23 o 
  -5   3   5       25.63       32.78      5.84 o 
  -4   3   5       67.49       55.47      3.74 o 
  -3   3   5     3435.88     3489.96     38.25 o 
  -2   3   5     1401.17     1461.56     20.59 o 
  -1   3   5       37.49       30.46      2.28 o 
   0   3   5     1183.64     1404.69     17.79 o 
   1   3   5        1.22        0.16      1.62 o 
   2   3   5      903.43     1001.38     15.20 o 
   3   3   5       31.61       38.42      3.70 o 
   4   3   5       91.33      106.71      8.15 o 
   5   3   5      269.06      269.26     12.79 o 
   6   3   5       15.06        9.16      5.76 o 
   7   3   5       52.74       62.18     14.46 o 
   8   3   5        0.16        6.63      7.44 o 
  -8   4   5       18.21       31.07     11.36 o 
  -7   4   5        8.13       20.19     13.00 o 
  -6   4   5        0.00        6.35     13.50 o 
  -5   4   5       17.46       19.56      5.31 o 
  -4   4   5       24.69       30.37      3.55 o 
  -3   4   5        2.92        4.91      2.46 o 
  -2   4   5      428.22      458.95      9.32 o 
  -1   4   5      417.00      381.18      7.29 o 
   0   4   5      302.08      334.09      7.05 o 
   1   4   5       98.80       79.43      3.73 o 
   2   4   5     3698.47     4020.80     44.26 o 
   3   4   5       80.25       68.17      4.38 o 
   4   4   5     1489.01     1465.28     28.11 o 
   5   4   5       11.74       12.45      5.78 o 
   6   4   5       25.29       21.93      6.81 o 
   7   4   5       11.56        8.12      7.25 o 
   8   4   5       18.42        8.91      8.02 o 
  -8   5   5        1.89        4.82      8.39 o 
  -7   5   5       15.93       33.72     10.11 o 
  -6   5   5       10.24        5.88      7.07 o 
  -5   5   5       59.46       68.26      6.98 o 
  -4   5   5        0.00        0.23      2.45 o 
  -3   5   5      107.86      136.98      4.94 o 
  -2   5   5       18.63       24.80      2.41 o 
  -1   5   5      775.47      832.82     12.24 o 
   0   5   5     1102.45     1140.16     15.55 o 
   1   5   5      350.43      354.38      7.76 o 
   2   5   5      447.19      503.19     14.92 o 
   3   5   5       52.19       83.33      4.75 o 
   4   5   5       45.64       47.09      6.93 o 
   5   5   5        1.74       -3.05      4.88 o 
   6   5   5        2.20       -5.62      4.89 o 
   7   5   5        8.54        0.71      6.48 o 
  -8   6   5        4.85       15.82      9.83 o 
  -7   6   5      229.16      228.83     19.20 o 
  -6   6   5        2.32        5.46      7.63 o 
  -5   6   5      461.80      459.93     15.20 o 
  -4   6   5      116.87      114.05      5.83 o 
  -3   6   5     1816.63     1684.99     21.83 o 
  -2   6   5       35.20       41.95      2.92 o 
  -1   6   5     3669.49     3495.96     38.16 o 
   0   6   5        1.03        2.76      1.61 o 
   1   6   5    17982.64    19003.10    182.91 o 
   2   6   5        1.82       -1.07      2.10 o 
   3   6   5     3090.04     3000.28     35.92 o 
   4   6   5        2.13        2.19      3.60 o 
   5   6   5      942.87      882.47     22.27 o 
   6   6   5       13.31       16.42      6.39 o 
   7   6   5      244.19      230.62     14.09 o 
  -8   7   5        0.55        9.08      9.50 o 
  -7   7   5      126.47      117.77     14.41 o 
  -6   7   5       12.27        7.43      8.41 o 
  -5   7   5      156.73      152.87      9.31 o 
  -4   7   5      218.04      201.70      7.63 o 
  -3   7   5      202.56      203.69      6.93 o 
  -2   7   5        7.19        5.51      2.04 o 
  -1   7   5      421.31      411.52      8.16 o 
   0   7   5      682.08      704.99     11.30 o 
   1   7   5      117.28      130.80      4.84 o 
   2   7   5      849.91      921.96     14.85 o 
   3   7   5       14.08       14.09      3.29 o 
   4   7   5      255.42      285.23     10.18 o 
   5   7   5       47.24       57.98     12.01 o 
   6   7   5       15.37       13.57      6.27 o 
   7   7   5        8.68        5.51      6.55 o 
  -8   8   5        9.55       24.42     11.22 o 
  -7   8   5       45.26       56.69     12.18 o 
  -6   8   5        0.09        4.08      6.48 o 
  -5   8   5        0.39        5.14      5.85 o 
  -4   8   5       98.63       94.64      6.38 o 
  -3   8   5      747.27      734.06     13.00 o 
  -2   8   5      380.19      392.62      8.46 o 
  -1   8   5      101.61       87.24      4.06 o 
   0   8   5     2115.09     2267.40     27.03 o 
   1   8   5      496.75      515.92      9.81 o 
   2   8   5      119.85      119.87      5.31 o 
   3   8   5      275.31      285.45      8.52 o 
   4   8   5      453.97      371.66     11.56 o 
   5   8   5      277.92      296.06     13.19 o 
   6   8   5       44.66       56.81     12.53 o 
   7   8   5       38.64       44.88     10.81 o 
  -8   9   5        9.00      -15.12     11.00 o 
  -7   9   5       39.73       66.17     12.44 o 
  -6   9   5        0.76        9.49      6.81 o 
  -5   9   5       21.27       28.49      6.70 o 
  -4   9   5      349.95      341.60     14.68 o 
  -3   9   5      120.02      127.26      5.68 o 
  -2   9   5        4.99        5.01      2.33 o 
  -1   9   5      237.94      262.77      8.15 o 
   0   9   5        4.05        3.43      3.10 o 
   1   9   5       11.01       10.73      3.02 o 
   2   9   5        0.28       -2.88      3.15 o 
   3   9   5      233.78      186.68      8.16 o 
   4   9   5        2.64       -2.96      4.11 o 
   5   9   5       67.31       69.93      9.56 o 
   6   9   5       32.34       33.48      9.09 o 
   7   9   5       19.24       17.07     11.70 o 
  -7  10   5       42.05       37.07     16.10 o 
  -6  10   5        2.71       11.30      7.09 o 
  -5  10   5      146.07      150.40     15.00 o 
  -4  10   5      462.01      484.22     11.50 o 
  -3  10   5     1379.99     1265.43     19.28 o 
  -2  10   5       48.13       53.49      3.91 o 
  -1  10   5     1983.78     1828.89     36.51 o 
   0  10   5      302.74      304.72      9.27 o 
   1  10   5     3023.10     2888.26     39.22 o 
   2  10   5        1.50        0.47      2.89 o 
   3  10   5     1168.26     1102.74     20.83 o 
   4  10   5       97.47       83.27      7.65 o 
   5  10   5      681.80      696.98     24.31 o 
   6  10   5       32.88       48.35      9.79 o 
   7  10   5      127.31      148.14     23.09 o 
  -7  11   5       81.10      118.66     15.62 o 
  -6  11   5      111.61      108.43     11.42 o 
  -5  11   5      182.31      174.65     10.35 o 
  -4  11   5      343.34      349.55     10.69 o 
  -3  11   5      235.60      216.31      7.53 o 
  -2  11   5       23.31       19.87      4.95 o 
  -1  11   5      259.98      253.22      9.67 o 
   0  11   5     1022.49     1015.16     18.89 o 
   1  11   5       67.78       66.80      5.47 o 
   2  11   5       60.51       48.18      5.73 o 
   3  11   5       30.72       23.91      4.64 o 
   4  11   5        4.49        9.81      4.86 o 
   5  11   5       10.96       21.40      9.99 o 
   6  11   5       73.60       72.65     11.10 o 
   7  11   5        0.05       -1.92      8.41 o 
  -7  12   5       99.72       91.38     19.59 o 
  -6  12   5        3.42       -1.14     16.70 o 
  -5  12   5        6.34        9.77      6.77 o 
  -4  12   5       28.42       28.48      5.07 o 
  -3  12   5      133.56      137.46      8.37 o 
  -2  12   5      149.54      165.23      7.54 o 
  -1  12   5      431.13      417.97     11.55 o 
   0  12   5      156.46      155.36      7.49 o 
   1  12   5      598.54      585.49     14.40 o 
   2  12   5      127.25      122.68     13.34 o 
   3  12   5       38.05       32.55      5.23 o 
   4  12   5      818.69      802.47     21.18 o 
   5  12   5       67.09       59.74      9.90 o 
   6  12   5       30.02       27.26      9.03 o 
  -7  13   5        3.32       37.79     15.20 o 
  -6  13   5        1.86       -6.61      8.34 o 
  -5  13   5        0.53      -11.01      8.60 o 
  -4  13   5      107.00      127.91      7.61 o 
  -3  13   5        0.86        2.56      3.19 o 
  -2  13   5       17.63       14.40      3.92 o 
  -1  13   5        1.95        5.48      4.43 o 
   0  13   5      110.50      119.57      7.26 o 
   1  13   5      171.60      141.75      7.77 o 
   2  13   5      108.07      120.41      9.13 o 
   3  13   5        2.27       -4.55      4.55 o 
   4  13   5       47.17       51.19      7.10 o 
   5  13   5       78.04       71.23     15.00 o 
   6  13   5        4.25        2.52      8.83 o 
  -6  14   5       12.39        6.30      9.33 o 
  -5  14   5       22.75       18.30      8.62 o 
  -4  14   5       22.92       17.79      6.06 o 
  -3  14   5      783.60      739.28     16.99 o 
  -2  14   5       36.63       34.76      4.91 o 
  -1  14   5      711.66      662.73     15.83 o 
   0  14   5      559.72      522.75     14.02 o 
   1  14   5     7641.92     7275.36     87.66 o 
   2  14   5        8.80        2.41      3.88 o 
   3  14   5      168.19      157.69      8.87 o 
   4  14   5       65.92       71.07      8.04 o 
   5  14   5      268.13      286.40     33.20 o 
   6  14   5       27.26       29.86      9.64 o 
  -6  15   5        0.09      -10.84     11.50 o 
  -5  15   5       32.83       48.65     11.57 o 
  -4  15   5       22.33       24.49      7.17 o 
  -3  15   5       94.86       93.72      6.93 o 
  -2  15   5        6.96       -2.02      3.31 o 
  -1  15   5       86.92       70.22     10.25 o 
   0  15   5     1754.62     1753.90     29.61 o 
   1  15   5       24.46       31.25      6.17 o 
   2  15   5      473.81      453.88     13.90 o 
   3  15   5        3.40        5.48      4.29 o 
   4  15   5       47.82       70.90      8.10 o 
   5  15   5       13.44       20.24      7.98 o 
   6  15   5        2.69       -4.40      8.44 o 
  -6  16   5       29.98       33.99     17.80 o 
  -5  16   5       33.86       14.80     13.20 o 
  -4  16   5       54.04       62.32      6.65 o 
  -3  16   5      109.28      117.31      9.05 o 
  -2  16   5       14.81       16.55      6.08 o 
  -1  16   5      494.41      467.32     16.03 o 
   0  16   5     1329.01     1353.52     29.41 o 
   1  16   5        0.12       -3.86      4.81 o 
   2  16   5      280.54      253.24     10.89 o 
   3  16   5        0.03       -3.84      4.12 o 
   4  16   5      117.01      108.71      9.87 o 
   5  16   5       77.14       86.55     14.98 o 
  -5  17   5       20.15       13.80     14.60 o 
  -4  17   5        7.89        4.63      9.49 o 
  -3  17   5       24.24       20.92      5.91 o 
  -2  17   5        1.02        1.76      3.89 o 
  -1  17   5      161.69      180.53      9.35 o 
   0  17   5       32.15       29.53      5.21 o 
   1  17   5        6.62        2.49      4.67 o 
   2  17   5        0.10       -3.24      3.79 o 
   3  17   5       46.39       47.11      8.72 o 
   4  17   5       10.23        2.53      8.89 o 
   5  17   5        1.15       14.77      7.50 o 
  -5  18   5        6.39        8.60     14.60 o 
  -4  18   5        7.69        6.63      5.69 o 
  -3  18   5      155.77      158.01     10.96 o 
  -2  18   5        7.74        1.13      5.19 o 
  -1  18   5        0.06       -1.44      4.53 o 
   0  18   5      236.84      265.73     12.98 o 
   1  18   5      300.78      325.94     18.70 o 
   2  18   5       23.29        6.65      4.53 o 
   3  18   5      545.81      509.81     18.44 o 
   4  18   5       68.59       61.73      8.85 o 
  -4  19   5        0.12       -3.46      6.37 o 
  -3  19   5        8.29       13.99      6.19 o 
  -2  19   5       40.89       34.97      7.68 o 
  -1  19   5        4.76        9.61      6.84 o 
   0  19   5        4.23       10.63      5.22 o 
   1  19   5        2.14        4.57      5.06 o 
   2  19   5       19.36       21.98      6.49 o 
   3  19   5        0.04        5.71      6.20 o 
   4  19   5       13.52       26.53      8.27 o 
  -4  20   5       42.08       34.82      8.95 o 
  -3  20   5       70.32       76.51      9.39 o 
  -2  20   5        3.99        1.24      5.14 o 
  -1  20   5        7.19       11.53      5.68 o 
   0  20   5      155.33      161.82     19.86 o 
   1  20   5       96.04      104.90     10.06 o 
   2  20   5        2.34       -4.18      5.54 o 
   3  20   5       54.04       68.57     10.98 o 
  -3  21   5       18.97       23.95      7.13 o 
  -2  21   5        1.89        3.07      6.15 o 
  -1  21   5       49.54       55.31      8.57 o 
   0  21   5       17.01       22.06      6.39 o 
   1  21   5        6.43        6.25      7.75 o 
   2  21   5        0.15       -0.38      5.35 o 
   3  21   5       42.28       57.22     10.82 o 
  -2  22   5       24.49       10.29     24.49 o 
  -1  22   5       66.58       92.45     12.80 o 
   0  22   5      231.71      283.61     15.40 o 
   1  22   5        2.69        1.64      6.13 o 
  -8   0   6       46.46       47.19     19.20 o 
  -7   0   6        6.20        6.60     11.60 o 
  -6   0   6     1859.15     1615.19     62.18 o 
  -5   0   6      208.39      202.70     14.98 o 
  -4   0   6     4857.66     4967.08     97.89 o 
  -3   0   6      105.06      108.41     19.00 o 
  -2   0   6       98.71      102.18      8.45 o 
  -1   0   6      125.64      127.06      5.74 o 
   0   0   6     8062.48     7884.19    111.91 o 
   1   0   6       10.88       16.87      3.58 o 
   2   0   6     2088.10     2258.31     39.74 o 
   3   0   6       12.83        4.95      4.56 o 
   4   0   6     2859.83     2763.05     63.68 o 
   5   0   6       16.21       19.18      8.40 o 
   6   0   6     1483.27     1293.52     42.27 o 
   7   0   6        1.65       -6.32      8.76 o 
  -8   1   6       13.21       27.24     10.20 o 
  -7   1   6        0.24       16.40     13.80 o 
  -6   1   6      587.73      548.74     23.82 o 
  -5   1   6       14.20       10.67      8.23 o 
  -4   1   6        0.15        2.76      4.42 o 
  -3   1   6       46.52       41.73      5.09 o 
  -2   1   6      486.00      498.57     12.62 o 
  -1   1   6      602.29      593.03      9.56 o 
   0   1   6      129.26      152.00      5.07 o 
   1   1   6      187.53      212.98      6.29 o 
   2   1   6      497.70      492.63     10.28 o 
   3   1   6     1131.38     1149.73     18.14 o 
   4   1   6      158.20      158.86     10.56 o 
   5   1   6       95.99      107.83      9.12 o 
   6   1   6       17.01       15.12      6.53 o 
   7   1   6        0.47       -6.72      6.32 o 
  -8   2   6        1.92       -1.08      8.45 o 
  -7   2   6       74.09       78.29     12.40 o 
  -6   2   6        0.62        2.14      9.10 o 
  -5   2   6      612.66      620.16     20.35 o 
  -4   2   6       57.98       48.95      6.05 o 
  -3   2   6     1120.65     1053.92     21.27 o 
  -2   2   6      149.65      148.84      5.61 o 
  -1   2   6      592.03      572.55     10.33 o 
   0   2   6      205.98      217.54      5.98 o 
   1   2   6       11.41       10.23      2.49 o 
   2   2   6       52.84       56.74      4.50 o 
   3   2   6      634.72      643.68     12.81 o 
   4   2   6       67.28       58.38      6.81 o 
   5   2   6      552.88      565.42     17.73 o 
   6   2   6       30.43       29.98      7.29 o 
   7   2   6      118.77      129.48     11.61 o 
  -8   3   6       17.97       20.59     21.69 o 
  -7   3   6       12.61        2.53      7.73 o 
  -6   3   6      133.88      131.77     19.40 o 
  -5   3   6      125.29      117.54      8.79 o 
  -4   3   6       27.44       33.66      5.52 o 
  -3   3   6      719.69      736.71     27.85 o 
  -2   3   6      505.55      474.53      8.22 o 
  -1   3   6      264.61      301.88      7.35 o 
   0   3   6      509.55      545.25      9.80 o 
   1   3   6      815.48      847.01     13.60 o 
   2   3   6      104.44      123.90      5.40 o 
   3   3   6       38.84       55.78      4.56 o 
   4   3   6       16.27       14.59      5.40 o 
   5   3   6       49.38       37.17      6.82 o 
   6   3   6        9.46       11.52      6.24 o 
   7   3   6       18.00       18.97      7.69 o 
  -8   4   6       86.10      108.41     15.69 o 
  -7   4   6        0.13      -17.59     14.00 o 
  -6   4   6       12.22       19.01      6.79 o 
  -5   4   6       14.02       19.03      5.63 o 
  -4   4   6      947.22      941.62     21.00 o 
  -3   4   6       40.56       37.06      3.10 o 
  -2   4   6     3729.88     3542.79     41.75 o 
  -1   4   6       28.94       31.05      3.08 o 
   0   4   6     2837.17     2545.77     29.72 o 
   1   4   6      222.28      252.25      6.93 o 
   2   4   6      541.94      394.56      9.26 o 
   3   4   6       22.11       21.75      3.73 o 
   4   4   6     1665.59     1698.07     31.64 o 
   5   4   6        0.54       -4.44      4.83 o 
   6   4   6      352.41      373.61     15.93 o 
   7   4   6        4.50       -1.05      8.98 o 
  -8   5   6       44.32       68.47     23.69 o 
  -7   5   6        5.33       -6.96      7.91 o 
  -6   5   6       39.40       39.83      8.40 o 
  -5   5   6       70.97       81.95      9.24 o 
  -4   5   6      196.24      188.58      9.47 o 
  -3   5   6        5.39       15.34      2.56 o 
  -2   5   6        4.99        3.33      1.83 o 
  -1   5   6     1818.85     1814.07     22.54 o 
   0   5   6        0.99        2.22      1.78 o 
   1   5   6     1013.31     1168.15     17.03 o 
   2   5   6       23.76       39.90      3.71 o 
   3   5   6        7.21        7.95      3.23 o 
   4   5   6      100.10      109.67      8.38 o 
   5   5   6        6.56        9.78      5.24 o 
   6   5   6        0.00       10.72      7.56 o 
   7   5   6        1.04       -3.30      6.18 o 
  -8   6   6        3.62       12.70      9.85 o 
  -7   6   6        0.84       -0.77      8.80 o 
  -6   6   6        0.89       -3.97      6.79 o 
  -5   6   6       78.63       61.45      7.27 o 
  -4   6   6       60.13       67.56      7.99 o 
  -3   6   6       30.94       41.84      3.38 o 
  -2   6   6      117.78      117.68      4.65 o 
  -1   6   6       93.73       87.64      3.98 o 
   0   6   6     1456.20     1448.47     19.49 o 
   1   6   6       40.19       41.50      3.35 o 
   2   6   6      127.99      130.90      5.64 o 
   3   6   6      180.23      167.20      6.92 o 
   4   6   6      152.17      148.60      9.53 o 
   5   6   6        8.09        8.30      5.25 o 
   6   6   6       25.81       26.36      7.25 o 
   7   6   6       65.15       63.82      9.75 o 
  -8   7   6        6.49        6.40     15.60 o 
  -7   7   6        1.78       20.60     10.39 o 
  -6   7   6        3.46       -0.05      6.47 o 
  -5   7   6       23.44       18.15      5.66 o 
  -4   7   6       73.51       63.76     10.08 o 
  -3   7   6       52.50       45.95      3.68 o 
  -2   7   6       52.98       51.95      3.51 o 
  -1   7   6      177.44      191.51      5.84 o 
   0   7   6        0.68        5.76      2.32 o 
   1   7   6      313.27      348.32      8.29 o 
   2   7   6      196.24      220.65      7.22 o 
   3   7   6      178.52      193.49      7.52 o 
   4   7   6       53.31       64.48      7.28 o 
   5   7   6        3.27       -4.24      4.41 o 
   6   7   6        4.89       -2.16      7.55 o 
   7   7   6        3.57      -10.00      6.83 o 
  -8   8   6       65.96       82.98     21.99 o 
  -7   8   6        0.10        4.27     16.00 o 
  -6   8   6       35.25       44.16      8.77 o 
  -5   8   6        0.44       -5.32      4.28 o 
  -4   8   6     1852.70     1788.89     32.41 o 
  -3   8   6       62.78       74.47      4.48 o 
  -2   8   6      741.45      713.60     12.54 o 
  -1   8   6      152.29      136.03      5.10 o 
   0   8   6     4318.86     4105.57     45.23 o 
   1   8   6       35.02       35.39      3.31 o 
   2   8   6     1394.25     1312.06     19.67 o 
   3   8   6       19.78       13.61      4.03 o 
   4   8   6     2843.70     2723.85     45.00 o 
   5   8   6        2.06        6.07      9.46 o 
   6   8   6      229.90      252.04     16.61 o 
   7   8   6        5.12       17.98     11.03 o 
  -7   9   6        3.48      -12.18      8.12 o 
  -6   9   6        4.86       -3.75      6.33 o 
  -5   9   6        0.02        3.10      5.69 o 
  -4   9   6      253.21      240.06     11.07 o 
  -3   9   6      232.13      238.73      7.48 o 
  -2   9   6      328.60      319.78      9.10 o 
  -1   9   6      224.15      219.79      7.90 o 
   0   9   6      220.84      218.38      8.19 o 
   1   9   6        6.86        1.60      2.93 o 
   2   9   6       42.32       26.20      4.39 o 
   3   9   6        3.53        5.02      3.84 o 
   4   9   6        1.53        3.37      4.44 o 
   5   9   6      222.28      187.23     22.46 o 
   6   9   6        8.52        0.93     11.94 o 
   7   9   6       87.01       92.91     13.49 o 
  -7  10   6        8.31        0.25     28.69 o 
  -6  10   6        0.22        0.33      6.64 o 
  -5  10   6      637.15      615.36     23.38 o 
  -4  10   6      114.15      113.07      8.41 o 
  -3  10   6      323.66      290.10      8.47 o 
  -2  10   6        8.76        3.21      3.42 o 
  -1  10   6      600.42      585.23     15.42 o 
   0  10   6      618.59      614.29     14.03 o 
   1  10   6       59.02       56.55      7.57 o 
   2  10   6      130.86      122.02      9.48 o 
   3  10   6      778.75      728.76     16.81 o 
   4  10   6      310.81      321.60     13.34 o 
   5  10   6      131.31      100.47     10.96 o 
   6  10   6       20.69       21.70     11.38 o 
   7  10   6       19.44        4.02     11.07 o 
  -7  11   6        1.22        8.81     10.92 o 
  -6  11   6        0.14        8.34      8.31 o 
  -5  11   6       31.67       19.21      9.19 o 
  -4  11   6        4.63        7.48      5.65 o 
  -3  11   6        5.49        3.60      3.31 o 
  -2  11   6       23.12       24.51      4.69 o 
  -1  11   6        3.48        3.50      3.06 o 
   0  11   6       47.50       46.79      6.08 o 
   1  11   6       22.35       21.95      4.28 o 
   2  11   6      349.46      329.93     12.39 o 
   3  11   6        1.36       -0.72      3.53 o 
   4  11   6      135.31      144.92      9.94 o 
   5  11   6        7.74        2.45      6.37 o 
   6  11   6        2.52        0.12      6.77 o 
  -7  12   6        0.68      -16.80     11.20 o 
  -6  12   6        0.29       -9.22      7.97 o 
  -5  12   6       13.52       12.13      8.69 o 
  -4  12   6       41.05       39.01      7.73 o 
  -3  12   6        0.33       -4.24      4.75 o 
  -2  12   6      784.60      774.35     18.87 o 
  -1  12   6       88.93       81.26      6.06 o 
   0  12   6     1724.23     1608.89     26.68 o 
   1  12   6        0.64       -0.36      3.47 o 
   2  12   6        6.64        5.47      3.70 o 
   3  12   6      218.04      208.42     11.04 o 
   4  12   6      293.05      319.31     15.96 o 
   5  12   6        1.39       -1.02      6.29 o 
   6  12   6      128.87      130.28     13.70 o 
  -7  13   6        0.50       -7.00     12.00 o 
  -6  13   6       13.29        3.62      8.51 o 
  -5  13   6        3.86        4.38     10.18 o 
  -4  13   6      224.13      224.66     13.55 o 
  -3  13   6        3.62       -0.87      3.55 o 
  -2  13   6        7.28        3.81      4.09 o 
  -1  13   6       35.70       33.42      6.60 o 
   0  13   6      176.05      171.46      8.43 o 
   1  13   6     2040.47     2021.13     32.33 o 
   2  13   6        0.08       -4.55      3.47 o 
   3  13   6      199.40      196.55     15.35 o 
   4  13   6       32.84       35.58     12.87 o 
   5  13   6       88.36       67.93     10.73 o 
   6  13   6        0.37       -6.05      7.04 o 
  -6  14   6        0.80       -1.90      8.90 o 
  -5  14   6       12.60       23.63      7.63 o 
  -4  14   6      179.64      210.58     13.64 o 
  -3  14   6        0.23        2.37      3.52 o 
  -2  14   6       61.09       64.75      6.72 o 
  -1  14   6      907.24      894.43     19.15 o 
   0  14   6     3252.86     3055.04     50.34 o 
   1  14   6       11.68        0.12      4.14 o 
   2  14   6       24.86       18.50      4.95 o 
   3  14   6      285.57      282.34     12.99 o 
   4  14   6      214.39      214.47     12.25 o 
   5  14   6       33.73       31.47      8.94 o 
   6  14   6       51.98       52.18     19.84 o 
  -6  15   6        2.04       -0.96     17.40 o 
  -5  15   6       18.93       21.46      9.26 o 
  -4  15   6        8.18       17.20      6.62 o 
  -3  15   6        1.72        3.05      3.91 o 
  -2  15   6       22.39       26.75      5.63 o 
  -1  15   6        6.28       -0.71      4.57 o 
   0  15   6      207.12      242.67     10.49 o 
   1  15   6        3.29        3.12      3.81 o 
   2  15   6       72.72       77.65      7.10 o 
   3  15   6        3.80        6.64      4.88 o 
   4  15   6       16.10       23.75      6.55 o 
   5  15   6        4.09        8.18      6.93 o 
  -6  16   6       12.41       18.13     10.96 o 
  -5  16   6       16.20       11.70      9.60 o 
  -4  16   6       67.47       77.85     10.05 o 
  -3  16   6        0.16       -3.69      3.84 o 
  -2  16   6      222.44      214.29     13.56 o 
  -1  16   6      799.31      811.71     18.98 o 
   0  16   6        2.99       -2.15      3.57 o 
   1  16   6      355.99      342.55     12.41 o 
   2  16   6       42.38       31.33      5.67 o 
   3  16   6       64.12       66.90      8.30 o 
   4  16   6      276.73      278.07     14.30 o 
   5  16   6        2.02        1.65     10.19 o 
  -5  17   6        0.02       -5.00     13.20 o 
  -4  17   6       56.29       59.94     12.57 o 
  -3  17   6      139.26      157.74      9.50 o 
  -2  17   6       13.93       19.80      5.75 o 
  -1  17   6      218.04      247.45     10.73 o 
   0  17   6       43.17       40.85      5.85 o 
   1  17   6      197.00      192.06      9.89 o 
   2  17   6        0.04        0.63      4.07 o 
   3  17   6        9.82       10.89      5.67 o 
   4  17   6        5.67        8.88      5.82 o 
  -5  18   6        1.95      -10.60     12.60 o 
  -4  18   6      105.69      118.46     24.39 o 
  -3  18   6        0.31        4.09      5.60 o 
  -2  18   6       19.75       16.72      6.96 o 
  -1  18   6      281.95      287.54     13.61 o 
   0  18   6      315.38      320.81     14.21 o 
   1  18   6       15.82       14.72      5.66 o 
   2  18   6      538.81      561.80     17.13 o 
   3  18   6      148.71      144.81     11.40 o 
   4  18   6      314.57      355.30     16.71 o 
  -4  19   6       46.32       46.27     18.00 o 
  -3  19   6        0.09       -7.46      5.36 o 
  -2  19   6       11.14       13.93      5.69 o 
  -1  19   6       40.63       29.09      6.95 o 
   0  19   6        9.12       10.29      5.48 o 
   1  19   6        0.00        3.78      5.27 o 
   2  19   6        1.60        3.64      5.13 o 
   3  19   6        0.00        2.59      5.57 o 
  -4  20   6       26.82       25.64     17.10 o 
  -3  20   6       39.08       29.42      7.67 o 
  -2  20   6        4.61       12.09      5.65 o 
  -1  20   6       81.32       83.64      9.39 o 
   0  20   6       71.45       95.26     13.30 o 
   1  20   6        6.97        8.71      5.86 o 
   2  20   6       17.29       13.24      6.16 o 
   3  20   6      185.40      180.34     20.12 o 
  -3  21   6        0.14        0.99      7.26 o 
  -2  21   6        0.12        4.54      6.81 o 
  -1  21   6        2.64       11.43      6.53 o 
   0  21   6        0.86        4.78      5.02 o 
   1  21   6        8.53       -3.26      5.42 o 
   2  21   6        0.70        5.65      6.22 o 
  -1  22   6       73.02       83.22     18.38 o 
   0  22   6       17.88       26.32      7.25 o 
  -8   1   7        0.00        2.78      9.60 o 
  -7   1   7       30.28       19.20     12.60 o 
  -6   1   7      152.09      151.10     12.10 o 
  -5   1   7     1200.83     1128.87     25.80 o 
  -4   1   7       27.70       32.66      5.84 o 
  -3   1   7       54.23       57.60      5.76 o 
  -2   1   7      306.07      285.38      9.97 o 
  -1   1   7     1000.59     1035.90     15.71 o 
   0   1   7       24.40       34.18      4.20 o 
   1   1   7      271.09      250.77      7.25 o 
   2   1   7     1024.07      996.38     16.55 o 
   3   1   7      184.19      160.42      7.41 o 
   4   1   7       66.50       77.00      8.60 o 
   5   1   7        2.54       -0.13      5.41 o 
   6   1   7        1.94       -0.03      6.38 o 
   7   1   7       50.19       46.03     11.77 o 
  -8   2   7       29.58       53.04     13.50 o 
  -7   2   7       11.07        7.52      8.16 o 
  -6   2   7        8.70       20.88      6.95 o 
  -5   2   7     1896.80     1753.31     33.92 o 
  -4   2   7       22.10       19.42      5.31 o 
  -3   2   7        0.31        0.13      4.53 o 
  -2   2   7       31.33       28.93      2.95 o 
  -1   2   7     9569.66     9358.30     93.43 o 
   0   2   7        0.17        0.62      1.99 o 
   1   2   7     4351.82     4466.60     49.20 o 
   2   2   7        4.17        7.32      3.05 o 
   3   2   7    13348.93    12923.29    129.92 o 
   4   2   7        1.32       -1.85      4.72 o 
   5   2   7     2485.54     2497.20     43.79 o 
   6   2   7       59.27       47.63      9.18 o 
   7   2   7      154.28      153.33     12.63 o 
  -8   3   7       12.10       -1.61      8.79 o 
  -7   3   7        0.58        5.13      8.11 o 
  -6   3   7        5.05        4.45      6.04 o 
  -5   3   7     1357.90     1310.78     28.26 o 
  -4   3   7      429.72      399.32     13.77 o 
  -3   3   7        0.89        3.16      3.33 o 
  -2   3   7      223.33      237.21      5.76 o 
  -1   3   7      677.18      701.54     11.69 o 
   0   3   7      579.45      606.68     11.16 o 
   1   3   7      172.69      189.21     10.74 o 
   2   3   7       15.60       21.19      3.97 o 
   3   3   7        8.73        7.00      3.98 o 
   4   3   7       54.29       51.93      6.62 o 
   5   3   7        4.31        9.27      5.72 o 
   6   3   7       35.87       46.41      8.31 o 
   7   3   7       29.01       28.47      8.45 o 
  -8   4   7        0.52       12.20     13.60 o 
  -7   4   7        0.00       -0.40      7.68 o 
  -6   4   7        9.31        6.65      8.50 o 
  -5   4   7        0.99        0.71      5.54 o 
  -4   4   7      105.39      123.06      8.43 o 
  -3   4   7       14.17       11.88      4.00 o 
  -2   4   7       10.02       14.53      2.95 o 
  -1   4   7      124.67      133.51      4.97 o 
   0   4   7     3200.05     3524.66     39.75 o 
   1   4   7        1.31       -1.43      2.21 o 
   2   4   7     2250.65     2354.41     30.15 o 
   3   4   7      104.43      110.98      6.16 o 
   4   4   7        1.05       -2.27      4.44 o 
   5   4   7        7.10        4.28      4.99 o 
   6   4   7      117.94      104.18     10.21 o 
   7   4   7       29.71       35.91      8.69 o 
  -8   5   7        2.16        0.20     13.60 o 
  -7   5   7        3.49        0.40      8.91 o 
  -6   5   7        1.35       10.67      7.51 o 
  -5   5   7      124.30      141.66     10.88 o 
  -4   5   7       53.01       53.72      6.51 o 
  -3   5   7      166.80      165.20      8.55 o 
  -2   5   7      259.14      255.28      7.07 o 
  -1   5   7      790.38      820.60     13.27 o 
   0   5   7      148.26      170.49      5.99 o 
   1   5   7      171.99      216.85      6.95 o 
   2   5   7        4.71       13.68      3.42 o 
   3   5   7       86.08       84.92      5.73 o 
   4   5   7        0.03       -3.57      4.27 o 
   5   5   7        2.86        0.39      5.06 o 
   6   5   7       15.89       19.19      6.99 o 
   7   5   7        0.18       10.65      7.76 o 
  -8   6   7        0.18       -4.22      9.82 o 
  -7   6   7        1.41        4.31      8.90 o 
  -6   6   7       30.58       24.35      7.90 o 
  -5   6   7      420.55      423.88     15.18 o 
  -4   6   7       14.96       16.29      5.25 o 
  -3   6   7       93.72       96.31      7.75 o 
  -2   6   7        7.85        9.47      2.50 o 
  -1   6   7    11010.67    10818.65    107.92 o 
   0   6   7       10.42        8.56      2.50 o 
   1   6   7      661.66      601.86     13.85 o 
   2   6   7        4.78       -2.45      2.74 o 
   3   6   7     2912.26     2765.91     35.16 o 
   4   6   7        1.02       -4.54      4.00 o 
   5   6   7      155.62      164.10     10.68 o 
   6   6   7        0.02       -5.77      5.38 o 
   7   6   7      481.23      489.88     23.57 o 
  -8   7   7        2.48      -12.68      8.46 o 
  -7   7   7        7.09       -6.14     12.50 o 
  -6   7   7       25.41       18.74      7.87 o 
  -5   7   7      204.82      237.15     15.59 o 
  -4   7   7       41.57       38.77      5.99 o 
  -3   7   7       91.44       85.17      6.81 o 
  -2   7   7       39.20       47.89      3.68 o 
  -1   7   7      924.19      977.75     15.36 o 
   0   7   7      960.31     1023.58     16.03 o 
   1   7   7      182.14      184.11      6.56 o 
   2   7   7      781.28      852.31     19.39 o 
   3   7   7       10.69       10.32      5.17 o 
   4   7   7       25.99       21.02      7.03 o 
   5   7   7        3.08       -3.50      5.25 o 
   6   7   7        0.26       -2.61      6.83 o 
   7   7   7       43.79       33.28     15.62 o 
  -7   8   7       11.31       22.69     10.45 o 
  -6   8   7        0.63        8.71      6.61 o 
  -5   8   7      145.39      155.09     10.14 o 
  -4   8   7      296.90      303.40     12.36 o 
  -3   8   7       10.16        6.43      4.76 o 
  -2   8   7      562.00      571.38     11.27 o 
  -1   8   7      408.24      379.27      8.90 o 
   0   8   7      261.30      239.33      8.69 o 
   1   8   7       17.97       16.45      4.02 o 
   2   8   7      274.44      218.16      9.34 o 
   3   8   7      605.21      626.55     15.54 o 
   4   8   7        0.25       -4.38      4.93 o 
   5   8   7       25.10       22.48      7.64 o 
   6   8   7       78.10       72.16     11.00 o 
   7   8   7       27.31       41.49     10.96 o 
  -7   9   7        8.71        0.70     17.80 o 
  -6   9   7       68.38       75.13     10.17 o 
  -5   9   7       21.79       23.36      8.86 o 
  -4   9   7       15.73       13.91      5.54 o 
  -3   9   7       17.70       28.31      6.12 o 
  -2   9   7       30.75       25.37      4.77 o 
  -1   9   7       52.68       54.09      4.99 o 
   0   9   7       14.63       13.51      3.70 o 
   1   9   7       60.02       49.26      5.75 o 
   2   9   7        8.12        7.72      3.95 o 
   3   9   7      120.38       99.81      8.06 o 
   4   9   7       89.68       85.72     10.06 o 
   5   9   7        6.66       11.32      6.94 o 
   6   9   7       45.41       40.19      9.43 o 
  -7  10   7        0.52       10.31     21.39 o 
  -6  10   7       78.54       75.30     10.57 o 
  -5  10   7      293.71      325.75     16.00 o 
  -4  10   7       22.97       22.42     11.31 o 
  -3  10   7      175.04      193.60     12.24 o 
  -2  10   7      144.99      135.99      6.93 o 
  -1  10   7     2285.07     2223.05     32.73 o 
   0  10   7        7.03        6.16      3.88 o 
   1  10   7      264.27      256.47      9.75 o 
   2  10   7      109.48       93.82     12.21 o 
   3  10   7     1867.93     1837.68     34.57 o 
   4  10   7       53.63       33.66      8.22 o 
   5  10   7       66.44       77.67     10.54 o 
   6  10   7        0.36        9.39      7.83 o 
  -7  11   7        8.08       -0.40     14.40 o 
  -6  11   7       22.99       18.95     18.00 o 
  -5  11   7      183.87      203.44     13.96 o 
  -4  11   7       40.78       63.10      9.92 o 
  -3  11   7       68.37       65.30      6.54 o 
  -2  11   7      280.38      260.20      9.58 o 
  -1  11   7      423.90      427.17     19.58 o 
   0  11   7       16.27       20.82      4.32 o 
   1  11   7       26.48       23.71      4.74 o 
   2  11   7       11.21        6.58      3.68 o 
   3  11   7       28.44       17.53      5.98 o 
   4  11   7      143.83      110.41     10.95 o 
   5  11   7        5.72        2.29      6.41 o 
   6  11   7       54.28       24.34      8.25 o 
  -7  12   7       19.41       41.59     18.40 o 
  -6  12   7        5.56        2.74     10.80 o 
  -5  12   7       23.29       14.43      7.38 o 
  -4  12   7      138.15      144.28     19.77 o 
  -3  12   7        8.19        6.79      5.57 o 
  -2  12   7        0.10        1.78      3.50 o 
  -1  12   7      493.33      460.71     13.78 o 
   0  12   7       29.89       28.28      5.63 o 
   1  12   7       30.31       14.84      4.65 o 
   2  12   7     1003.28      904.97     33.73 o 
   3  12   7      214.47      244.07     12.32 o 
   4  12   7       18.39       12.72      6.48 o 
   5  12   7       51.29       60.29     10.54 o 
   6  12   7      102.26      102.45     18.92 o 
  -6  13   7       18.66        8.07     10.15 o 
  -5  13   7        2.36       -0.38     12.11 o 
  -4  13   7       37.06       33.95      7.82 o 
  -3  13   7        2.54        0.34      4.68 o 
  -2  13   7      130.38      124.13      7.59 o 
  -1  13   7      369.43      342.20     11.57 o 
   0  13   7       26.33       36.53      5.34 o 
   1  13   7       22.12       17.18      4.75 o 
   2  13   7        1.49       -3.62      3.72 o 
   3  13   7      124.93      102.35      8.75 o 
   4  13   7       18.47       15.19      5.72 o 
   5  13   7       51.23       52.14     10.42 o 
  -6  14   7        1.85       -2.40      9.30 o 
  -5  14   7      185.94      203.39     21.74 o 
  -4  14   7        1.95       -1.43      5.99 o 
  -3  14   7       89.15      103.38      8.31 o 
  -2  14   7      306.79      308.14     11.48 o 
  -1  14   7     4453.68     4208.70     58.41 o 
   0  14   7        3.10        0.88      4.53 o 
   1  14   7       12.71        5.36      4.19 o 
   2  14   7      106.74       96.83      7.52 o 
   3  14   7      409.82      424.56     16.02 o 
   4  14   7        9.21       -1.99      5.07 o 
   5  14   7       36.41       34.96      9.02 o 
  -6  15   7        3.73       15.00     16.80 o 
  -5  15   7       65.46       75.31     10.96 o 
  -4  15   7        0.27       -3.79      6.14 o 
  -3  15   7       35.81       32.94      6.39 o 
  -2  15   7      727.45      735.12     17.93 o 
  -1  15   7      123.50      134.77      9.80 o 
   0  15   7      189.04      184.48     15.11 o 
   1  15   7        1.31       -1.99      3.82 o 
   2  15   7       31.57       52.40      6.38 o 
   3  15   7        2.72        6.37      5.06 o 
   4  15   7       40.37       25.00      7.12 o 
   5  15   7        3.06        0.67      7.46 o 
  -5  16   7       26.14       37.23      9.32 o 
  -4  16   7        5.49       -3.96      5.79 o 
  -3  16   7       42.43       42.01      8.58 o 
  -2  16   7      326.71      316.74     12.12 o 
  -1  16   7       20.81       16.95      6.96 o 
   0  16   7      875.42      836.01     19.70 o 
   1  16   7       95.24       90.93      9.93 o 
   2  16   7      149.15      138.37      9.00 o 
   3  16   7      298.84      316.55     14.99 o 
   4  16   7        0.16       -5.83      4.99 o 
  -5  17   7       11.01       -0.97      9.62 o 
  -4  17   7        4.61        3.70      8.13 o 
  -3  17   7       75.20       65.58      9.81 o 
  -2  17   7       64.67       62.90      6.79 o 
  -1  17   7       18.26       12.57      4.81 o 
   0  17   7        4.98        0.50      4.00 o 
   1  17   7        3.20       -1.48      5.06 o 
   2  17   7        7.19        7.41      4.69 o 
   3  17   7        1.49        2.75      5.46 o 
   4  17   7        0.22        9.52      6.05 o 
  -4  18   7        0.05        2.77     15.30 o 
  -3  18   7        0.71       -6.14      6.02 o 
  -2  18   7       83.97       97.88      8.18 o 
  -1  18   7      204.12      199.24     10.46 o 
   0  18   7        0.91        3.07      4.90 o 
   1  18   7      485.77      472.40     21.58 o 
   2  18   7       91.09       99.87      8.54 o 
   3  18   7      336.04      376.94     16.88 o 
   4  18   7       10.23       -1.22      6.29 o 
  -4  19   7       11.16       -4.09      8.84 o 
  -3  19   7        0.76        0.24      8.65 o 
  -2  19   7        9.19        7.09      5.73 o 
  -1  19   7       21.06       22.56      6.55 o 
   0  19   7       20.84       11.91      5.13 o 
   1  19   7        6.93       11.48      5.05 o 
   2  19   7       15.11       21.54      6.16 o 
   3  19   7        0.31        6.94      5.91 o 
  -3  20   7        7.27       18.40     10.73 o 
  -2  20   7       54.49       47.73      8.08 o 
  -1  20   7       72.29       84.28      9.76 o 
   0  20   7       17.63       14.08      6.28 o 
   1  20   7        0.90       -1.22      5.57 o 
   2  20   7      173.92      151.73     12.22 o 
  -2  21   7       28.61       23.05     12.10 o 
  -1  21   7       20.50       35.25      7.96 o 
   0  21   7        4.11       -2.57      5.82 o 
   1  21   7       41.58       58.79      9.21 o 
  -8   0   8       78.55       85.78     22.99 o 
  -7   0   8       44.18       65.58     17.00 o 
  -6   0   8      921.66     1009.44     36.55 o 
  -5   0   8        1.21       -6.74      7.30 o 
  -4   0   8      584.04      555.52     24.02 o 
  -3   0   8      103.54      105.26     10.91 o 
  -2   0   8     2810.75     2661.16     59.42 o 
  -1   0   8       16.17       14.84      3.72 o 
   0   0   8       82.22       80.65     12.08 o 
   1   0   8       29.74       32.96      5.53 o 
   2   0   8     4347.09     4102.94     67.13 o 
   3   0   8        0.65       -1.54      5.01 o 
   4   0   8     7044.21     6879.06    131.02 o 
   5   0   8        0.04        5.33      7.56 o 
   6   0   8      938.38      889.90     35.77 o 
   7   0   8        0.07      -10.25      8.20 o 
  -8   1   8       47.82       32.59     16.60 o 
  -7   1   8        0.09       -6.15      7.23 o 
  -6   1   8       19.41       52.80     10.16 o 
  -5   1   8        4.58        6.01      5.63 o 
  -4   1   8        0.69        2.66      6.08 o 
  -3   1   8       60.74       71.72      8.14 o 
  -2   1   8      373.54      358.12     12.03 o 
  -1   1   8        5.84        4.73      2.19 o 
   0   1   8      132.86      129.35      5.45 o 
   1   1   8     1321.32     1296.08     19.64 o 
   2   1   8      399.25      410.49     13.53 o 
   3   1   8      283.36      295.64      9.79 o 
   4   1   8       14.28       10.84      5.57 o 
   5   1   8        2.39       -3.55      4.97 o 
   6   1   8        4.89       -1.43      6.38 o 
   7   1   8       19.00       18.70      7.51 o 
  -8   2   8        0.04      -12.00     11.40 o 
  -7   2   8       72.05       52.31     11.24 o 
  -6   2   8        9.61        5.26      6.00 o 
  -5   2   8      302.17      275.69     13.37 o 
  -4   2   8       32.81       26.72      6.86 o 
  -3   2   8      195.68      172.72      9.99 o 
  -2   2   8      112.33      111.61      7.75 o 
  -1   2   8       75.18       79.68      6.32 o 
   0   2   8       27.24       25.50      3.24 o 
   1   2   8      432.58      461.43     10.59 o 
   2   2   8      137.94      138.95      7.28 o 
   3   2   8     1118.74     1081.18     18.97 o 
   4   2   8       21.55       21.24      5.93 o 
   5   2   8      288.95      299.35     14.24 o 
   6   2   8        0.93       -1.69      6.05 o 
   7   2   8       38.56       29.64      8.09 o 
  -8   3   8        5.55        4.19      9.10 o 
  -7   3   8       37.63       15.40     12.60 o 
  -6   3   8       26.55       35.48      8.39 o 
  -5   3   8      163.00      154.07     10.45 o 
  -4   3   8        7.50        8.73      4.63 o 
  -3   3   8       58.22       64.64      6.48 o 
  -2   3   8      341.89      347.03     11.82 o 
  -1   3   8      481.79      444.67      9.34 o 
   0   3   8      261.06      295.55      8.02 o 
   1   3   8       35.06       42.91      4.13 o 
   2   3   8        0.13       -1.95      3.56 o 
   3   3   8       59.39       56.45      5.44 o 
   4   3   8        0.16       -6.52      4.35 o 
   5   3   8       83.22       99.87      9.19 o 
   6   3   8        0.20       -1.55      6.11 o 
   7   3   8        3.40       -8.74      5.82 o 
  -8   4   8        2.91       17.47      9.79 o 
  -7   4   8        6.40       10.84     16.30 o 
  -6   4   8      162.60      179.02     13.30 o 
  -5   4   8       24.05       19.96      6.38 o 
  -4   4   8      164.69      157.32      9.59 o 
  -3   4   8       67.85       55.18      6.24 o 
  -2   4   8     1702.18     1510.69     27.89 o 
  -1   4   8      202.78      221.48      6.64 o 
   0   4   8      121.97      160.40      6.55 o 
   1   4   8       69.28       76.21      5.30 o 
   2   4   8     3634.61     3738.64     48.35 o 
   3   4   8        0.38        4.08      3.99 o 
   4   4   8       15.17       15.13      8.65 o 
   5   4   8        2.78        1.13      5.23 o 
   6   4   8     1564.40     1541.60     34.75 o 
   7   4   8        0.27       -8.31      5.54 o 
  -7   5   8        6.08        9.02      9.25 o 
  -6   5   8       63.39       71.42     10.03 o 
  -5   5   8        1.58       -3.46      4.57 o 
  -4   5   8       12.00       12.94      5.01 o 
  -3   5   8      261.75      233.42     10.48 o 
  -2   5   8       38.55       30.34      4.77 o 
  -1   5   8      127.91      151.92      5.88 o 
   0   5   8       34.65       44.19      3.90 o 
   1   5   8        3.85        2.11      2.71 o 
   2   5   8        4.63        1.77      3.16 o 
   3   5   8        4.10        5.42      3.93 o 
   4   5   8        7.25        2.93      4.69 o 
   5   5   8       22.49       33.58      9.03 o 
   6   5   8       62.18       77.49     10.05 o 
   7   5   8       11.01       -1.33      9.88 o 
  -7   6   8        5.39       12.71      9.30 o 
  -6   6   8        3.08        6.74      6.86 o 
  -5   6   8        1.26       -1.99      4.92 o 
  -4   6   8        2.13        1.19      4.31 o 
  -3   6   8        0.02        0.85      3.61 o 
  -2   6   8      581.02      544.03     14.93 o 
  -1   6   8      364.18      360.08      9.32 o 
   0   6   8        0.15       -3.26      2.18 o 
   1   6   8      316.84      318.83      8.93 o 
   2   6   8      233.52      253.27      9.91 o 
   3   6   8        8.50       12.42      4.14 o 
   4   6   8        1.24       -2.43      4.21 o 
   5   6   8      171.73      175.70     13.77 o 
   6   6   8       75.17       87.11     11.89 o 
  -7   7   8        7.72        5.02      9.61 o 
  -6   7   8       17.71       17.30      7.80 o 
  -5   7   8       27.08       29.16      6.61 o 
  -4   7   8       21.77       17.45      6.58 o 
  -3   7   8       18.63       22.22      6.12 o 
  -2   7   8        5.95        8.29      3.91 o 
  -1   7   8      150.03      162.64      6.16 o 
   0   7   8      198.89      204.81      7.07 o 
   1   7   8       90.30      103.05      6.70 o 
   2   7   8        5.46        2.27      4.05 o 
   3   7   8        4.29        3.26      4.29 o 
   4   7   8        6.34        0.73      5.03 o 
   5   7   8        1.16       14.42      7.20 o 
   6   7   8        7.27       14.64      9.60 o 
  -7   8   8        0.02       -3.27      9.70 o 
  -6   8   8      251.41      277.65     35.85 o 
  -5   8   8       33.76       34.38      8.17 o 
  -4   8   8        6.39        4.23      4.66 o 
  -3   8   8       61.65       66.60      7.24 o 
  -2   8   8     2197.24     2130.25     44.19 o 
  -1   8   8       41.27       48.11      4.91 o 
   0   8   8      101.07      107.73      6.52 o 
   1   8   8       13.77       12.10      4.25 o 
   2   8   8     4580.42     4256.86     56.01 o 
   3   8   8        0.80       -5.35      3.98 o 
   4   8   8       51.85       44.61     10.61 o 
   5   8   8        0.29       -0.32      5.87 o 
   6   8   8      393.40      407.97     35.18 o 
  -7   9   8        0.42        6.14      9.83 o 
  -6   9   8       88.17      106.82     19.80 o 
  -5   9   8       60.36       52.51      7.35 o 
  -4   9   8       20.99       16.74      6.61 o 
  -3   9   8       48.10       62.54      8.61 o 
  -2   9   8      451.63      443.52     18.29 o 
  -1   9   8       59.93       59.02      5.39 o 
   0   9   8        0.01       -0.75      3.26 o 
   1   9   8        0.04        1.33      3.66 o 
   2   9   8      167.60      136.25      8.91 o 
   3   9   8      610.82      521.62     16.72 o 
   4   9   8        0.01       -3.84      5.37 o 
   5   9   8      303.44      310.64     21.61 o 
   6   9   8        5.48       14.70      7.50 o 
  -7  10   8       52.17       53.99     18.00 o 
  -6  10   8        1.11       -3.49      8.62 o 
  -5  10   8       84.65       91.24     10.82 o 
  -4  10   8       18.37       18.71      7.07 o 
  -3  10   8       38.76       32.70      8.01 o 
  -2  10   8      145.33      162.64     11.75 o 
  -1  10   8      127.48      118.63      6.91 o 
   0  10   8       12.15       13.77      4.06 o 
   1  10   8      511.02      474.69     13.79 o 
   2  10   8      411.64      448.34     15.23 o 
   3  10   8      305.35      236.14     11.85 o 
   4  10   8        0.11       -2.56      5.40 o 
   5  10   8       15.90       22.08      8.18 o 
   6  10   8       70.35       71.53     11.82 o 
  -7  11   8        6.00       28.39     16.60 o 
  -6  11   8        0.01        9.70     10.40 o 
  -5  11   8       11.46       13.36      8.87 o 
  -4  11   8        4.83       11.76      6.56 o 
  -3  11   8       15.10       20.69      6.87 o 
  -2  11   8       30.20       32.54      9.04 o 
  -1  11   8       65.56       62.42      5.79 o 
   0  11   8      459.51      424.85     12.83 o 
   1  11   8       34.25       31.01      5.44 o 
   2  11   8      205.19      207.44     16.39 o 
   3  11   8       21.62       14.34      5.68 o 
   4  11   8        2.33       -5.42      7.77 o 
   5  11   8        1.51       -0.84      6.55 o 
   6  11   8       12.21       -5.98      7.79 o 
  -6  12   8        0.28        3.16      8.98 o 
  -5  12   8        3.14        8.45      7.32 o 
  -4  12   8       50.46       59.25      9.26 o 
  -3  12   8       33.30       34.56      7.61 o 
  -2  12   8      904.64      884.70     28.07 o 
  -1  12   8       66.00       74.76      6.40 o 
   0  12   8       95.45       85.98      6.91 o 
   1  12   8      325.16      327.47     13.92 o 
   2  12   8      645.48      641.50     16.84 o 
   3  12   8       30.05       13.42      5.63 o 
   4  12   8       49.54       38.64      8.73 o 
   5  12   8       20.04       13.87      7.90 o 
  -6  13   8       61.03       50.82     12.93 o 
  -5  13   8        1.74        8.92      7.05 o 
  -4  13   8        8.54        4.17      6.55 o 
  -3  13   8        2.68       -3.80      5.67 o 
  -2  13   8      372.03      385.16     17.64 o 
  -1  13   8     1466.43     1492.07     27.78 o 
   0  13   8       12.85        7.46      4.20 o 
   1  13   8      185.63      179.78      9.30 o 
   2  13   8        6.04        2.65      4.10 o 
   3  13   8      201.34      213.36     12.08 o 
   4  13   8        4.52       -5.91      7.42 o 
   5  13   8      158.49      207.15     25.12 o 
  -6  14   8       12.90       18.97     11.80 o 
  -5  14   8        0.08      -10.43      7.82 o 
  -4  14   8        1.01       -0.55      6.48 o 
  -3  14   8      249.23      261.08     15.18 o 
  -2  14   8     1025.93     1051.27     25.52 o 
  -1  14   8        1.62       -1.36      4.46 o 
   0  14   8       61.62       68.16      7.86 o 
   1  14   8      119.54      122.34      8.25 o 
   2  14   8      203.43      208.10     10.40 o 
   3  14   8        0.02       -2.44      4.63 o 
   4  14   8        7.05       15.65      7.07 o 
   5  14   8      275.04      317.59     19.47 o 
  -5  15   8        0.22       -1.71      7.33 o 
  -4  15   8       14.08       20.76      8.07 o 
  -3  15   8       17.48       13.10      7.45 o 
  -2  15   8      339.96      366.06     17.72 o 
  -1  15   8        7.15       12.15      7.16 o 
   0  15   8      164.21      167.87      9.38 o 
   1  15   8       10.78        8.61      4.59 o 
   2  15   8       46.74       58.65      7.71 o 
   3  15   8        3.36        3.47      5.28 o 
   4  15   8       83.20      100.90     12.32 o 
  -5  16   8        5.87        9.07      7.81 o 
  -4  16   8        6.90        8.95      7.23 o 
  -3  16   8      236.85      228.22     22.51 o 
  -2  16   8        1.00        4.48      6.62 o 
  -1  16   8      460.72      463.84     22.89 o 
   0  16   8      193.24      199.05     15.11 o 
   1  16   8       51.19       47.75      7.80 o 
   2  16   8      443.77      430.30     15.19 o 
   3  16   8        8.40        6.28      5.43 o 
   4  16   8       44.08       54.00     10.01 o 
  -4  17   8        0.06       -7.75      6.09 o 
  -3  17   8       99.31      104.14     11.99 o 
  -2  17   8       97.58       87.84     16.06 o 
  -1  17   8       66.29       75.13      7.62 o 
   0  17   8        4.01        6.76      4.79 o 
   1  17   8       11.24        5.18      4.92 o 
   2  17   8       14.89       22.72      5.96 o 
   3  17   8        0.85        7.46      5.79 o 
  -4  18   8       27.11       25.58      9.13 o 
  -3  18   8       75.55       60.16     11.18 o 
  -2  18   8       90.95      106.80     19.57 o 
  -1  18   8        0.01       -7.16      5.33 o 
   0  18   8      230.57      219.85     11.85 o 
   1  18   8       76.80       83.79      8.27 o 
   2  18   8      376.44      455.24     20.59 o 
   3  18   8        0.11        1.03      5.66 o 
  -3  19   8       29.21       23.52     11.30 o 
  -2  19   8       12.93       17.37      8.38 o 
  -1  19   8       12.91       15.22      5.50 o 
   0  19   8        0.72       -1.94      6.09 o 
   1  19   8        4.08        4.67      5.02 o 
   2  19   8        1.68       -3.15      5.26 o 
  -2  20   8       46.12       70.41     14.70 o 
  -1  20   8       40.51       48.59      9.73 o 
   0  20   8        0.10        0.76      5.65 o 
   1  20   8      162.16      188.27     14.34 o 
  -7   1   9      178.03      192.97     17.46 o 
  -6   1   9        0.15       -0.37      5.33 o 
  -5   1   9       56.49       66.70      8.26 o 
  -4   1   9       19.74       13.23      5.64 o 
  -3   1   9      497.27      494.15     17.72 o 
  -2   1   9        5.08        4.71      3.91 o 
  -1   1   9      120.20      112.48      7.54 o 
   0   1   9      394.57      389.94      9.73 o 
   1   1   9       12.19        2.56      4.75 o 
   2   1   9      324.21      313.88     12.84 o 
   3   1   9      109.63      108.99      7.03 o 
   4   1   9        5.95       -0.15      4.80 o 
   5   1   9       38.59       27.90      6.90 o 
   6   1   9       30.18       35.37      8.23 o 
  -7   2   9       86.41       79.24     19.10 o 
  -6   2   9        0.78       -4.44      5.58 o 
  -5   2   9      161.09      172.90     11.12 o 
  -4   2   9       29.30       33.47      6.45 o 
  -3   2   9     1623.13     1484.59     29.37 o 
  -2   2   9       13.72       16.56      5.11 o 
  -1   2   9      471.18      502.00     15.04 o 
   0   2   9       66.56       66.27      4.71 o 
   1   2   9    10683.43    10460.29    107.22 o 
   2   2   9       24.36       27.61      4.58 o 
   3   2   9     1600.08     1590.36     27.15 o 
   4   2   9       24.30       22.17      6.11 o 
   5   2   9      371.83      361.02     15.54 o 
   6   2   9        9.94        5.72      6.37 o 
  -7   3   9      255.78      254.43     19.65 o 
  -6   3   9       87.93       69.94      8.99 o 
  -5   3   9       21.57       30.73      6.79 o 
  -4   3   9       29.35       21.88      5.67 o 
  -3   3   9      558.81      555.16     16.51 o 
  -2   3   9      112.73      105.56     12.00 o 
  -1   3   9       34.42       34.07      5.16 o 
   0   3   9        2.79        2.56      2.91 o 
   1   3   9      580.84      615.33     13.29 o 
   2   3   9      131.42      125.23      6.76 o 
   3   3   9       13.75       10.00      4.52 o 
   4   3   9      172.05      194.39     11.19 o 
   5   3   9       10.21       10.92      6.31 o 
   6   3   9       34.26       23.57      7.62 o 
  -7   4   9        0.15        8.40     11.40 o 
  -6   4   9       11.15       13.75      6.32 o 
  -5   4   9        1.83       -0.32      4.88 o 
  -4   4   9        7.25        4.13      4.66 o 
  -3   4   9       31.60       34.80      5.94 o 
  -2   4   9     1035.88     1038.49     22.74 o 
  -1   4   9       63.54       67.07      6.21 o 
   0   4   9     1051.49     1068.34     17.55 o 
   1   4   9      116.11      115.19      6.28 o 
   2   4   9       42.07       39.45      4.68 o 
   3   4   9        3.92        1.45      3.89 o 
   4   4   9      223.64      220.01     11.72 o 
   5   4   9       94.92      111.95     10.23 o 
   6   4   9        0.14       -2.67      6.30 o 
  -7   5   9       26.48       15.08     26.89 o 
  -6   5   9       25.46       21.43      8.26 o 
  -5   5   9        9.77       10.77      5.51 o 
  -4   5   9       33.70       20.30     10.10 o 
  -3   5   9      429.29      467.08     15.38 o 
  -2   5   9       12.63        6.25      5.22 o 
  -1   5   9       67.40       65.08      6.16 o 
   0   5   9       84.03       99.10      5.85 o 
   1   5   9      257.47      261.85      9.48 o 
   2   5   9        1.74        5.47      4.29 o 
   3   5   9        1.25       -4.75      3.76 o 
   4   5   9        9.04       14.35      5.49 o 
   5   5   9        3.68        2.60      7.02 o 
   6   5   9       12.34       13.94      8.04 o 
  -7   6   9       23.99       40.89     18.80 o 
  -6   6   9        2.01        1.24      6.41 o 
  -5   6   9       44.92       45.54      7.43 o 
  -4   6   9        5.10       -2.20      6.41 o 
  -3   6   9     2474.94     2345.33     40.34 o 
  -2   6   9       26.24       22.23      4.85 o 
  -1   6   9       92.67      100.63     10.30 o 
   0   6   9       28.13       39.02      4.16 o 
   1   6   9     2360.16     2239.32     30.20 o 
   2   6   9        2.74       -1.48      3.94 o 
   3   6   9       45.18       40.87      6.43 o 
   4   6   9        0.70       -2.40      6.50 o 
   5   6   9     1375.83     1375.24     37.24 o 
   6   6   9        2.49        2.29      7.52 o 
  -7   7   9       46.98       55.36     13.00 o 
  -6   7   9       36.19       24.77     11.13 o 
  -5   7   9        0.13        2.99      5.01 o 
  -4   7   9        0.06       -6.33      4.22 o 
  -3   7   9      723.57      711.64     19.07 o 
  -2   7   9      434.57      438.24     20.35 o 
  -1   7   9       53.22       60.38      6.51 o 
   0   7   9      546.61      540.72     13.75 o 
   1   7   9      213.76      212.11      9.56 o 
   2   7   9        0.14        0.38      5.70 o 
   3   7   9        3.12       -0.12      4.09 o 
   4   7   9        0.06        6.31      7.00 o 
   5   7   9        1.23       -3.74      6.76 o 
   6   7   9      107.52      105.14     13.23 o 
  -7   8   9        9.69        7.97     10.45 o 
  -6   8   9       58.79       50.35     10.44 o 
  -5   8   9       14.95       27.29      8.89 o 
  -4   8   9       22.88       40.78     19.89 o 
  -3   8   9       73.74       69.96     11.56 o 
  -2   8   9      108.63      103.76     10.16 o 
  -1   8   9       30.50       24.87      5.57 o 
   0   8   9       10.54        4.08      3.68 o 
   1   8   9      389.29      419.84     13.07 o 
   2   8   9      129.62       86.08      9.67 o 
   3   8   9        1.00       -0.93      4.05 o 
   4   8   9      169.31      146.65     12.37 o 
   5   8   9       78.07       85.27     11.41 o 
   6   8   9       20.58       12.04      8.38 o 
  -7   9   9        1.78        2.80     15.00 o 
  -6   9   9       18.60       22.96     15.10 o 
  -5   9   9        0.02       -8.13      5.65 o 
  -4   9   9        4.72       -2.13      6.63 o 
  -3   9   9       27.41       17.74     12.08 o 
  -2   9   9       34.47       29.30      7.64 o 
  -1   9   9        1.88        3.21      4.53 o 
   0   9   9       11.06        7.15      3.87 o 
   1   9   9      119.91      103.52      7.48 o 
   2   9   9       67.21       75.43      7.55 o 
   3   9   9        1.43        0.22      4.39 o 
   4   9   9       58.97       53.65      9.13 o 
   5   9   9       19.67       17.29      7.99 o 
   6   9   9        0.14       -3.31      7.15 o 
  -6  10   9        5.52        9.53     10.27 o 
  -5  10   9        0.00       -8.15      6.89 o 
  -4  10   9       24.23       14.91      8.68 o 
  -3  10   9      581.26      579.89     21.86 o 
  -2  10   9        6.56        8.83      6.61 o 
  -1  10   9       33.18       22.49      5.83 o 
   0  10   9       32.35       39.88      5.43 o 
   1  10   9     1751.36     1769.66     30.31 o 
   2  10   9       57.33       55.97      7.66 o 
   3  10   9       26.90       33.07      6.29 o 
   4  10   9        1.93       -0.50      6.18 o 
   5  10   9      434.29      457.52     21.76 o 
  -6  11   9       18.37       29.61     12.01 o 
  -5  11   9        0.21       -0.66      6.47 o 
  -4  11   9       21.75       15.71      7.86 o 
  -3  11   9      307.19      315.56     16.47 o 
  -2  11   9        1.64        4.10      6.12 o 
  -1  11   9       12.45       15.82      5.63 o 
   0  11   9       34.14       24.95      5.11 o 
   1  11   9      160.35      179.76      9.80 o 
   2  11   9       91.03       60.69      6.60 o 
   3  11   9        0.26       -1.36      4.63 o 
   4  11   9      111.37       65.96     10.61 o 
   5  11   9        0.01       -2.87      7.32 o 
  -6  12   9       22.68       19.14     11.13 o 
  -5  12   9        1.23       -6.41     14.50 o 
  -4  12   9       30.63       32.86      8.42 o 
  -3  12   9      130.28      134.22     12.32 o 
  -2  12   9       96.73      112.74     11.12 o 
  -1  12   9       69.86       64.89      8.34 o 
   0  12   9      465.52      463.59     14.01 o 
   1  12   9      129.29      159.15      9.19 o 
   2  12   9      226.71      207.71     10.53 o 
   3  12   9        0.04       -0.40      4.42 o 
   4  12   9      191.96      199.47     16.65 o 
   5  12   9      280.45      311.29     19.29 o 
  -6  13   9       20.38       22.82     12.12 o 
  -5  13   9        4.21       -0.39      7.59 o 
  -4  13   9       34.75       34.95      9.06 o 
  -3  13   9      195.56      212.46     14.78 o 
  -2  13   9        8.73       13.60      7.09 o 
  -1  13   9       89.15       88.46      8.42 o 
   0  13   9        5.53        8.72      4.51 o 
   1  13   9       63.69       52.91      6.45 o 
   2  13   9        1.60       -2.36      8.19 o 
   3  13   9       51.30       53.18      7.64 o 
   4  13   9        4.45       -3.25      6.73 o 
   5  13   9        0.48       -8.45      9.25 o 
  -5  14   9        1.73       -3.76      7.66 o 
  -4  14   9       57.33       59.16     11.27 o 
  -3  14   9     1113.82     1087.62     32.19 o 
  -2  14   9       15.81       12.90      7.42 o 
  -1  14   9       42.43       58.91      7.56 o 
   0  14   9       26.10       21.69      5.32 o 
   1  14   9      187.65      184.76     10.04 o 
   2  14   9        6.38        2.90      4.71 o 
   3  14   9        0.04        8.75      5.71 o 
   4  14   9       99.34      103.96     12.73 o 
  -5  15   9        2.22        0.83      7.59 o 
  -4  15   9      139.73      131.51     13.36 o 
  -3  15   9       86.19      115.68     12.23 o 
  -2  15   9       10.45        5.78      6.93 o 
  -1  15   9       13.98       13.94      6.03 o 
   0  15   9        4.18       -1.52      4.15 o 
   1  15   9       47.42       37.41      6.24 o 
   2  15   9      122.25      125.15     10.48 o 
   3  15   9        0.31       -3.37      4.90 o 
   4  15   9        5.60        2.94     10.17 o 
  -4  16   9       23.34       12.84      8.30 o 
  -3  16   9       11.58        6.47      7.85 o 
  -2  16   9      697.13      712.00     25.94 o 
  -1  16   9      140.93      150.10     11.02 o 
   0  16   9       37.10       27.78      5.75 o 
   1  16   9      308.63      363.05     14.11 o 
   2  16   9       33.15       36.03      8.97 o 
   3  16   9       79.10       91.70     10.65 o 
  -4  17   9       22.80       23.43      9.19 o 
  -3  17   9        5.02       12.70      7.68 o 
  -2  17   9       37.35       40.76      9.32 o 
  -1  17   9       23.62       14.26      6.20 o 
   0  17   9       36.87       25.14      5.99 o 
   1  17   9        1.29        2.88      5.31 o 
   2  17   9        0.85        2.53      5.44 o 
   3  17   9       18.28        7.47      6.12 o 
  -3  18   9       51.13       57.90     12.47 o 
  -2  18   9       13.43       19.77     10.27 o 
  -1  18   9      186.25      154.74     13.72 o 
   0  18   9       24.45       33.57      6.57 o 
   1  18   9      261.15      301.36     13.62 o 
   2  18   9        7.55       10.47      6.30 o 
  -2  19   9       13.42        5.17      7.80 o 
  -1  19   9        4.68        0.59     13.15 o 
   0  19   9       17.97       27.44      6.75 o 
   1  19   9        9.66       13.58      5.94 o 
  -7   0  10        6.07       10.20     12.80 o 
  -6   0  10      186.72      192.43     18.30 o 
  -5   0  10       26.32       21.21      9.39 o 
  -4   0  10      242.85      260.04     18.34 o 
  -3   0  10        0.72       -4.76      8.10 o 
  -2   0  10      676.56      684.22     26.31 o 
  -1   0  10      104.35       90.87     10.95 o 
   0   0  10     2402.45     2367.15     44.25 o 
   1   0  10       13.75       10.56      5.88 o 
   2   0  10    11605.73    10892.06    209.05 o 
   3   0  10        2.34        6.72      6.53 o 
   4   0  10     2066.46     2122.51     89.18 o 
   5   0  10        2.12       -7.80      7.21 o 
   6   0  10        0.01       -3.52      8.45 o 
  -7   1  10        4.81        5.33     17.00 o 
  -6   1  10       20.79       23.45      7.16 o 
  -5   1  10        0.04        8.24      5.55 o 
  -4   1  10      131.04      148.48     10.11 o 
  -3   1  10       13.33       10.89      5.21 o 
  -2   1  10       25.33       19.54      5.24 o 
  -1   1  10      552.48      552.78     16.40 o 
   0   1  10      466.44      443.79     11.03 o 
   1   1  10      447.80      437.76     11.64 o 
   2   1  10      580.67      596.29     17.46 o 
   3   1  10       23.40       22.26      5.95 o 
   4   1  10       61.64       61.55      8.80 o 
   5   1  10       66.25       76.01      9.49 o 
   6   1  10       10.71        3.11      6.50 o 
  -7   2  10       60.55       46.52     30.29 o 
  -6   2  10        5.69        3.54      6.10 o 
  -5   2  10       43.99       40.14      7.38 o 
  -4   2  10       31.07       27.28      6.30 o 
  -3   2  10       56.69       46.86      7.53 o 
  -2   2  10        2.86       -2.55      3.78 o 
  -1   2  10       97.69      125.24     11.37 o 
   0   2  10       94.65       91.91      5.67 o 
   1   2  10      914.91      893.04     16.93 o 
   2   2  10        0.28       -6.55      4.37 o 
   3   2  10      468.06      460.00     13.87 o 
   4   2  10        3.06       -4.76      4.89 o 
   5   2  10       64.08       60.84     11.52 o 
   6   2  10        1.40       -1.64      6.17 o 
  -7   3  10       17.51       15.35      9.82 o 
  -6   3  10        6.28        5.87      6.54 o 
  -5   3  10       20.17       18.19      6.47 o 
  -4   3  10       96.01      105.70      9.21 o 
  -3   3  10       98.27       94.16      8.18 o 
  -2   3  10      390.49      386.12     13.81 o 
  -1   3  10       32.78       42.79      6.02 o 
   0   3  10       20.17       20.14      3.92 o 
   1   3  10       24.46       24.42      4.38 o 
   2   3  10      122.18      127.12      7.63 o 
   3   3  10      137.92      133.45      8.49 o 
   4   3  10       52.16       57.88     10.50 o 
   5   3  10        3.62       -3.95      5.74 o 
   6   3  10       16.69       14.01      7.06 o 
  -7   4  10       12.21       24.77     15.00 o 
  -6   4  10        2.96       -5.36      5.91 o 
  -5   4  10       24.08       30.80      7.00 o 
  -4   4  10      259.90      250.45     12.28 o 
  -3   4  10       41.29       37.42      6.05 o 
  -2   4  10      383.65      376.77     13.72 o 
  -1   4  10       68.97       75.30      8.74 o 
   0   4  10     2210.64     2227.33     31.56 o 
   1   4  10        0.73       -0.39      3.24 o 
   2   4  10      278.88      253.16      9.88 o 
   3   4  10        2.69        6.28      4.11 o 
   4   4  10     3078.73     3068.47     51.10 o 
   5   4  10        3.17       -6.82      6.57 o 
   6   4  10      155.30      129.00     13.68 o 
  -7   5  10        0.10       -4.60     12.20 o 
  -6   5  10       26.61       22.27      7.35 o 
  -5   5  10        7.24        3.31      5.40 o 
  -4   5  10       26.54       33.70      6.63 o 
  -3   5  10        3.16        2.17      4.51 o 
  -2   5  10      115.11       99.19      7.90 o 
  -1   5  10        0.99       -4.20      3.54 o 
   0   5  10      186.12      184.75      7.71 o 
   1   5  10       68.85       80.35      5.85 o 
   2   5  10       16.26       20.47      4.07 o 
   3   5  10       28.74       32.24      6.24 o 
   4   5  10        2.64       -4.03      8.05 o 
   5   5  10       57.72       71.33     10.92 o 
   6   5  10       37.96       44.63     10.54 o 
  -7   6  10        1.65       -9.18     12.60 o 
  -6   6  10        0.01        9.10      6.47 o 
  -5   6  10        4.01        2.67      5.37 o 
  -4   6  10       96.04      103.88      8.87 o 
  -3   6  10      172.56      157.75      9.85 o 
  -2   6  10       35.50       25.95      8.08 o 
  -1   6  10      151.75      148.05      9.47 o 
   0   6  10       76.71       86.60      7.19 o 
   1   6  10       48.20       42.41      6.37 o 
   2   6  10       32.26       16.54      7.36 o 
   3   6  10      103.35       79.61      8.28 o 
   4   6  10      131.05      151.48     12.87 o 
   5   6  10       45.34       34.59      9.14 o 
  -7   7  10        7.38       27.22     11.15 o 
  -6   7  10        6.85       13.31      8.21 o 
  -5   7  10        0.00        4.43      5.41 o 
  -4   7  10        9.07        9.26      5.80 o 
  -3   7  10       27.45       23.62      7.39 o 
  -2   7  10      124.09      104.79     10.57 o 
  -1   7  10        9.17        5.40      7.20 o 
   0   7  10       13.10       16.18      4.52 o 
   1   7  10        9.31        7.72      4.23 o 
   2   7  10       16.76        4.69      3.73 o 
   3   7  10        1.20       -3.30      4.34 o 
   4   7  10        1.74       13.07      6.90 o 
   5   7  10       59.64       89.66     11.75 o 
  -6   8  10        2.24        2.68      9.55 o 
  -5   8  10       14.58       14.72      8.03 o 
  -4   8  10      362.14      373.83     18.69 o 
  -3   8  10       26.40       14.25      6.83 o 
  -2   8  10       23.03       12.78      7.66 o 
  -1   8  10        9.75        2.83      6.73 o 
   0   8  10     2283.72     2207.50     41.83 o 
   1   8  10       19.26       15.51      4.67 o 
   2   8  10       63.80       66.58      8.63 o 
   3   8  10       18.41       18.58      7.30 o 
   4   8  10      608.66      681.91     25.09 o 
   5   8  10        0.04        1.37      7.05 o 
  -6   9  10        2.30       -4.90     14.30 o 
  -5   9  10        0.16       -0.13      6.41 o 
  -4   9  10      187.53      191.12     14.51 o 
  -3   9  10       59.08       59.93     12.50 o 
  -2   9  10       88.24      104.63     16.86 o 
  -1   9  10        0.51        7.30      5.73 o 
   0   9  10      411.72      388.47     12.72 o 
   1   9  10      718.78      657.56     20.56 o 
   2   9  10        6.12       -1.70      3.92 o 
   3   9  10      383.40      377.96     18.63 o 
   4   9  10       12.63        5.21      6.87 o 
   5   9  10        0.02       -0.58      7.29 o 
  -6  10  10        7.47       28.43     12.21 o 
  -5  10  10        1.31       -1.12      7.38 o 
  -4  10  10        3.32        4.89      6.47 o 
  -3  10  10       26.31       19.58      7.82 o 
  -2  10  10       97.86      106.50     19.39 o 
  -1  10  10       90.16       49.65      8.75 o 
   0  10  10      154.31      180.99      9.39 o 
   1  10  10      243.93      213.28     12.24 o 
   2  10  10       50.95       46.32      6.42 o 
   3  10  10       15.47        4.53      5.04 o 
   4  10  10      111.07      154.67     13.72 o 
   5  10  10        1.74       -7.39      6.88 o 
  -6  11  10        0.69        0.83     10.02 o 
  -5  11  10        1.99       -1.95      6.87 o 
  -4  11  10        2.47        3.97      8.64 o 
  -3  11  10       45.56       16.37      8.06 o 
  -2  11  10      249.66      247.32     15.93 o 
  -1  11  10       29.82       31.42      7.86 o 
   0  11  10       94.34      101.69      7.65 o 
   1  11  10       47.89       20.78      9.00 o 
   2  11  10        0.30       -5.32      4.01 o 
   3  11  10       22.74       14.41      5.89 o 
   4  11  10       18.43       19.71      8.37 o 
   5  11  10        5.41        3.79      7.97 o 
  -5  12  10        6.39        3.73      8.03 o 
  -4  12  10      163.18      187.97     14.95 o 
  -3  12  10       83.67       91.41     11.45 o 
  -2  12  10      110.13      132.21     15.12 o 
  -1  12  10      193.59      208.12     25.08 o 
   0  12  10      352.79      341.69     13.83 o 
   1  12  10      115.49      128.23      8.74 o 
   2  12  10        1.67        5.87      4.54 o 
   3  12  10       35.33       38.57      8.86 o 
   4  12  10      840.14      863.41     79.40 o 
  -5  13  10        1.19        3.81      7.31 o 
  -4  13  10      151.87      143.15     13.80 o 
  -3  13  10      473.60      440.41     20.51 o 
  -2  13  10       64.18       66.37     10.53 o 
  -1  13  10       28.68       30.17     10.33 o 
   0  13  10       44.19       32.25      6.77 o 
   1  13  10      182.56      214.16     10.91 o 
   2  13  10        1.05       -6.38      6.90 o 
   3  13  10      175.59      183.54     12.16 o 
   4  13  10        3.89        7.01      7.66 o 
  -5  14  10       30.71       31.78     12.78 o 
  -4  14  10      105.91      113.24     13.38 o 
  -3  14  10        3.42       -7.17      6.92 o 
  -2  14  10      170.20      159.83     13.99 o 
  -1  14  10        0.29        5.90      5.78 o 
   0  14  10       35.25       48.17      7.95 o 
   1  14  10       13.94        8.42      4.98 o 
   2  14  10       21.12       23.52      6.07 o 
   3  14  10      189.47      174.21     12.33 o 
   4  14  10       66.49      117.42     24.61 o 
  -4  15  10      147.33      131.63     14.04 o 
  -3  15  10        8.33       -1.54      7.60 o 
  -2  15  10       99.30      109.09     13.36 o 
  -1  15  10       11.54        2.51      6.58 o 
   0  15  10       23.50       39.21     10.96 o 
   1  15  10        3.17        3.94      4.70 o 
   2  15  10       96.96      116.64     10.39 o 
   3  15  10        5.83        7.93      6.30 o 
  -4  16  10        0.11      -10.05      7.28 o 
  -3  16  10      225.51      242.36     16.91 o 
  -2  16  10      129.22      116.21     30.64 o 
  -1  16  10        3.10        7.04      7.09 o 
   0  16  10      254.74      255.99     14.18 o 
   1  16  10       30.54       28.32      6.51 o 
   2  16  10       96.63      122.20     10.95 o 
   3  16  10       51.45       43.58      8.77 o 
  -3  17  10        4.37       11.54      7.55 o 
  -2  17  10       25.46       25.23      9.35 o 
  -1  17  10       20.96       27.99      8.34 o 
   0  17  10       47.92       55.43      8.66 o 
   1  17  10        1.40       -0.18      5.17 o 
   2  17  10        5.39        0.99      5.92 o 
  -2  18  10       41.64       36.87      9.38 o 
  -1  18  10        3.31       -1.51      6.40 o 
   0  18  10      148.92      202.62     26.20 o 
   1  18  10       17.19       28.77      6.59 o 
  -7   1  11       26.14       29.50     10.44 o 
  -6   1  11        0.00        6.63      6.18 o 
  -5   1  11       71.60       71.27      8.97 o 
  -4   1  11        4.18       -0.55      4.86 o 
  -3   1  11       57.52       63.50      7.66 o 
  -2   1  11       29.61       25.63      5.69 o 
  -1   1  11       37.86       55.39     10.59 o 
   0   1  11      323.07      310.34     24.79 o 
   1   1  11      220.37      241.64      9.33 o 
   2   1  11       91.67       97.85      6.83 o 
   3   1  11       44.25       54.16      7.14 o 
   4   1  11       92.84      106.11      9.68 o 
   5   1  11       39.65       43.89      8.10 o 
  -7   2  11       53.83       57.59     12.44 o 
  -6   2  11        4.00        4.75      7.07 o 
  -5   2  11       70.11       64.28     11.78 o 
  -4   2  11       19.40       25.42      7.10 o 
  -3   2  11        2.02       -3.23      5.48 o 
  -2   2  11       48.19       40.28      6.44 o 
  -1   2  11     2941.85     2819.87     47.16 o 
   0   2  11      147.35      137.52      9.51 o 
   1   2  11      136.41      144.26      7.45 o 
   2   2  11        0.47        5.05      3.77 o 
   3   2  11      188.72      194.86     10.93 o 
   4   2  11        8.66        6.14      5.64 o 
   5   2  11       36.30       21.02      7.11 o 
  -7   3  11       20.21       12.94      9.54 o 
  -6   3  11        8.43        5.16      6.64 o 
  -5   3  11      114.93      106.69     10.39 o 
  -4   3  11        5.87       -0.37      4.78 o 
  -3   3  11        3.22        5.50      4.91 o 
  -2   3  11       11.58        8.03      4.69 o 
  -1   3  11      555.47      535.04     16.88 o 
   0   3  11      116.56      115.46      8.88 o 
   1   3  11        1.41        1.86      3.50 o 
   2   3  11      207.57      221.95      9.93 o 
   3   3  11        8.33        7.05      5.41 o 
   4   3  11        8.98        1.16      5.56 o 
   5   3  11       26.64       32.35      9.37 o 
  -6   4  11        8.67       10.10      6.81 o 
  -5   4  11        1.54        6.42      5.94 o 
  -4   4  11      199.20      186.85     11.60 o 
  -3   4  11       60.38       70.71      7.83 o 
  -2   4  11      209.13      227.09     11.54 o 
  -1   4  11       23.18       18.46      7.04 o 
   0   4  11       82.75       89.81      7.94 o 
   1   4  11       29.43       24.42      4.48 o 
   2   4  11      135.78      135.33      7.56 o 
   3   4  11       98.17      109.53      9.03 o 
   4   4  11       12.57        3.94      6.77 o 
   5   4  11       19.27        9.03      7.67 o 
  -6   5  11        7.45        8.22      6.55 o 
  -5   5  11       97.30      108.56     10.34 o 
  -4   5  11        0.54        2.75      4.70 o 
  -3   5  11        1.07       -4.27      4.24 o 
  -2   5  11       60.30       57.50      7.19 o 
  -1   5  11      125.59      147.22      9.44 o 
   0   5  11        0.00       -3.84      3.97 o 
   1   5  11       13.95        8.00      8.36 o 
   2   5  11        0.16        1.06      3.92 o 
   3   5  11        7.87        9.51      7.71 o 
   4   5  11       45.13       62.88     10.10 o 
   5   5  11       46.67       38.49      9.53 o 
  -6   6  11        2.21        1.18      6.42 o 
  -5   6  11      235.33      229.53     13.38 o 
  -4   6  11       11.82        9.65      5.36 o 
  -3   6  11      323.70      318.10     13.70 o 
  -2   6  11       19.21       10.15      9.53 o 
  -1   6  11      597.71      612.65     30.87 o 
   0   6  11        0.83       -6.51      5.03 o 
   1   6  11      542.53      512.61     17.59 o 
   2   6  11        1.43       -1.49      4.63 o 
   3   6  11     1338.17     1330.22     34.33 o 
   4   6  11        0.26        1.83      6.76 o 
   5   6  11       88.77       85.01     11.92 o 
  -6   7  11        0.01        6.58      7.72 o 
  -5   7  11      175.13      148.57     16.17 o 
  -4   7  11       91.14       98.01     13.56 o 
  -3   7  11        5.19        1.62     13.48 o 
  -2   7  11      101.36       77.63     11.72 o 
  -1   7  11      176.52      191.99     13.91 o 
   0   7  11       31.80       26.67      7.57 o 
   1   7  11       40.33       47.85      6.98 o 
   2   7  11        2.04        3.50      4.39 o 
   3   7  11       44.83       46.32      7.72 o 
   4   7  11      290.21      385.67     19.09 o 
   5   7  11        0.03       -3.67      6.52 o 
  -6   8  11        1.45       -5.22      8.82 o 
  -5   8  11        1.30       -3.75      6.95 o 
  -4   8  11        8.79       -0.69      9.92 o 
  -3   8  11       26.70       23.04      7.34 o 
  -2   8  11       17.00       14.14      6.62 o 
  -1   8  11       46.54       49.09     10.59 o 
   0   8  11      191.24      177.94     13.30 o 
   1   8  11       22.77       27.06      5.45 o 
   2   8  11      133.87      100.11      8.08 o 
   3   8  11       56.56       99.50     10.95 o 
   4   8  11       38.75       36.33     10.90 o 
   5   8  11       18.99       22.07      8.39 o 
  -6   9  11        0.29      -10.79      9.43 o 
  -5   9  11        6.35       16.64      8.29 o 
  -4   9  11       17.21        5.93      7.10 o 
  -3   9  11        0.10       -3.01      5.85 o 
  -2   9  11        0.42       -0.94      7.48 o 
  -1   9  11       57.90       62.99      9.53 o 
   0   9  11        8.11        8.77     10.61 o 
   1   9  11        7.74        7.57      4.65 o 
   2   9  11       41.45       38.89      6.44 o 
   3   9  11        7.09       -0.48      4.99 o 
   4   9  11        0.26        6.89      7.20 o 
  -5  10  11       59.75       60.24     11.27 o 
  -4  10  11        2.82        7.43      8.63 o 
  -3  10  11      132.29      141.57     13.55 o 
  -2  10  11        0.01       -2.79      6.37 o 
  -1  10  11      637.89      639.07     24.31 o 
   0  10  11       41.32       30.27      8.28 o 
   1  10  11      250.71      253.73     11.46 o 
   2  10  11       13.91       12.27      5.21 o 
   3  10  11      422.01      437.66     17.22 o 
   4  10  11        0.01        0.22      7.11 o 
  -5  11  11       62.84       68.91     14.63 o 
  -4  11  11        4.11        2.25      7.13 o 
  -3  11  11       67.44       62.04     13.08 o 
  -2  11  11       46.36       54.29     10.18 o 
  -1  11  11      100.21      100.41     14.57 o 
   0  11  11       22.27       12.87      7.04 o 
   1  11  11       66.27       62.66      7.29 o 
   2  11  11      124.59       75.10      8.19 o 
   3  11  11       27.82       22.59      6.92 o 
   4  11  11       64.05       98.54     12.30 o 
  -5  12  11       11.18        8.88      8.21 o 
  -4  12  11       24.09       33.39      9.47 o 
  -3  12  11       11.73       18.02      8.26 o 
  -2  12  11       96.90      122.13     12.99 o 
  -1  12  11        4.03        3.91      6.56 o 
   0  12  11      239.50      200.83     25.33 o 
   1  12  11       16.41       28.66      6.31 o 
   2  12  11      145.52      155.95     11.21 o 
   3  12  11      229.09      234.27     13.85 o 
   4  12  11       23.41       14.69      9.03 o 
  -4  13  11       27.17       11.62     10.79 o 
  -3  13  11       51.87       31.48     18.03 o 
  -2  13  11        1.91       -2.61      7.33 o 
  -1  13  11       10.59       10.93      6.99 o 
   0  13  11       13.79       16.54      7.67 o 
   1  13  11       24.89       23.23      7.15 o 
   2  13  11        0.45        0.47      5.37 o 
   3  13  11        2.51       14.47      6.68 o 
  -4  14  11        7.28       12.61      8.58 o 
  -3  14  11       69.53       81.31     12.15 o 
  -2  14  11        1.14       -1.88      9.83 o 
  -1  14  11       19.35       35.60      9.42 o 
   0  14  11       28.65       32.39      8.88 o 
   1  14  11       22.32       20.36      7.06 o 
   2  14  11       55.19       47.26      7.99 o 
   3  14  11       61.12       76.93     10.01 o 
  -3  15  11       30.26       18.58      9.34 o 
  -2  15  11        0.06       -3.43      6.68 o 
  -1  15  11       36.57       27.84      8.70 o 
   0  15  11      108.79      106.16     12.68 o 
   1  15  11       13.38        6.97      7.92 o 
   2  15  11        0.39        0.65      5.72 o 
  -3  16  11       40.52       54.32     11.54 o 
  -2  16  11        0.29       -5.06     12.60 o 
  -1  16  11       92.82       79.75     12.02 o 
   0  16  11       28.13       36.00      9.36 o 
   1  16  11      136.34      142.72     12.11 o 
  -2  17  11       16.76       17.26      9.08 o 
  -1  17  11        8.61       18.33      8.68 o 
   0  17  11       14.05       14.63      8.62 o 
  -6   0  12        0.09        1.21     10.90 o 
  -5   0  12        4.97        3.85     14.80 o 
  -4   0  12      214.73      226.53     21.09 o 
  -3   0  12       45.15       54.21     11.16 o 
  -2   0  12      395.02      406.74     21.91 o 
  -1   0  12        5.41        7.52      7.19 o 
   0   0  12     6789.97     6491.23    129.61 o 
   1   0  12       17.76        6.31      7.96 o 
   2   0  12     1180.69     1299.56     39.85 o 
   3   0  12        0.13       -3.76      7.11 o 
   4   0  12       23.21       11.43      9.90 o 
   5   0  12        0.41      -12.15      8.10 o 
  -6   1  12        8.45        8.90      7.17 o 
  -5   1  12        5.31       10.88      6.52 o 
  -4   1  12       70.88       81.56      9.23 o 
  -3   1  12      102.87      101.24      9.29 o 
  -2   1  12      220.45      218.55     12.09 o 
  -1   1  12      293.99      303.94     22.34 o 
   0   1  12     1233.73     1273.89     37.26 o 
   1   1  12       63.34       60.74      8.28 o 
   2   1  12      310.35      308.31     12.64 o 
   3   1  12      110.26      128.18      9.74 o 
   4   1  12       55.05       58.48      8.42 o 
   5   1  12        0.01       -0.34      6.12 o 
  -6   2  12        3.94       -5.97      6.12 o 
  -5   2  12        8.63        0.59      5.72 o 
  -4   2  12        0.04       -9.83      6.55 o 
  -3   2  12        4.90       13.82      5.26 o 
  -2   2  12       20.64       16.99      6.78 o 
  -1   2  12      330.27      323.84     14.05 o 
   0   2  12        5.62        3.40      4.83 o 
   1   2  12      389.54      403.83     15.67 o 
   2   2  12        0.13        2.80      4.16 o 
   3   2  12       77.99       70.05      8.16 o 
   4   2  12        3.14       -0.85      5.57 o 
   5   2  12       10.09        8.89      7.13 o 
  -6   3  12        5.60        2.87      6.74 o 
  -5   3  12        8.09        4.29      5.86 o 
  -4   3  12      205.18      232.15     13.11 o 
  -3   3  12       17.04       13.78      5.44 o 
  -2   3  12       12.87       15.37      5.55 o 
  -1   3  12        0.92        1.59      4.72 o 
   0   3  12      269.87      267.08     12.68 o 
   1   3  12      111.78      121.64      9.58 o 
   2   3  12      183.65      196.12     11.27 o 
   3   3  12        8.67        1.14      5.89 o 
   4   3  12       70.12       84.02     11.09 o 
   5   3  12       67.94       74.41     11.67 o 
  -6   4  12        6.13       17.60      7.82 o 
  -5   4  12        1.85        1.93      5.70 o 
  -4   4  12      107.09      118.62     10.37 o 
  -3   4  12       31.52       37.76      6.92 o 
  -2   4  12      383.70      384.42     15.23 o 
  -1   4  12       10.05       14.38      5.25 o 
   0   4  12      444.98      451.25     16.11 o 
   1   4  12       10.88        5.91      6.33 o 
   2   4  12     2071.90     2176.34     36.76 o 
   3   4  12        2.62       -4.46      6.11 o 
   4   4  12      622.97      674.27     25.35 o 
  -6   5  12        0.42        6.97      6.75 o 
  -5   5  12       10.92       16.30      7.30 o 
  -4   5  12       86.92       82.29      9.12 o 
  -3   5  12        0.04        2.41      4.71 o 
  -2   5  12      150.32      159.35     14.33 o 
  -1   5  12       88.04       68.08     10.11 o 
   0   5  12      148.01      165.49     13.31 o 
   1   5  12        0.01        3.55      5.89 o 
   2   5  12      121.52      106.66     10.53 o 
   3   5  12      172.15      196.54     17.39 o 
   4   5  12        3.73       -4.61      6.93 o 
  -6   6  12        8.61        9.90     10.30 o 
  -5   6  12       19.65       21.28      8.81 o 
  -4   6  12       17.07        4.99      7.33 o 
  -3   6  12       24.68       27.29      8.11 o 
  -2   6  12        1.48       -1.75      5.71 o 
  -1   6  12       30.11       30.13      8.07 o 
   0   6  12       58.12       62.31     15.77 o 
   1   6  12        4.31        8.92      6.57 o 
   2   6  12       64.77       76.50      9.63 o 
   3   6  12      158.94      144.93     12.47 o 
   4   6  12       22.18       16.27      8.03 o 
  -5   7  12        6.41       12.99      8.26 o 
  -4   7  12       43.75       32.46      9.06 o 
  -3   7  12        0.03       -5.29      5.62 o 
  -2   7  12       16.57        8.99      6.60 o 
  -1   7  12        9.91       10.18      8.58 o 
   0   7  12       22.14        7.52      6.38 o 
   1   7  12        3.31       10.14      6.59 o 
   2   7  12        1.33       -0.42      4.69 o 
   3   7  12       58.08       73.38     10.38 o 
   4   7  12        1.72       -8.94      5.96 o 
  -5   8  12       10.22       19.83      8.31 o 
  -4   8  12       20.72       23.51      9.04 o 
  -3   8  12        4.68        6.17      6.70 o 
  -2   8  12      304.38      288.14     17.18 o 
  -1   8  12       28.77       21.68      8.74 o 
   0   8  12      216.22      217.94     15.29 o 
   1   8  12       52.52       47.08      9.44 o 
   2   8  12      261.98      322.00     17.39 o 
   3   8  12        0.48        1.10      6.45 o 
   4   8  12      183.42      187.61     15.27 o 
  -5   9  12       14.23       16.43      9.07 o 
  -4   9  12       98.33       78.09     12.01 o 
  -3   9  12        5.85        1.44      6.52 o 
  -2   9  12      184.66      176.80     16.77 o 
  -1   9  12      354.27      376.97     37.03 o 
   0   9  12       46.65       45.55     23.49 o 
   1   9  12      132.49      107.15     16.50 o 
   2   9  12       45.48       32.49      8.04 o 
   3   9  12        1.80       11.66      7.56 o 
   4   9  12        5.75        3.77      6.99 o 
  -5  10  12        0.00       -1.06      9.72 o 
  -4  10  12       42.42       44.78     10.29 o 
  -3  10  12        2.99        7.54      6.73 o 
  -2  10  12       17.67        2.82      6.73 o 
  -1  10  12       61.75       41.00     11.87 o 
   0  10  12       69.07       73.11     11.39 o 
   1  10  12      147.30      149.38     16.07 o 
   2  10  12       47.82       51.09      8.08 o 
   3  10  12       23.31       16.19      7.57 o 
  -4  11  12       61.13       57.14     10.89 o 
  -3  11  12        5.28        1.48      7.37 o 
  -2  11  12       20.77        8.91     25.09 o 
  -1  11  12       39.83       23.81     13.99 o 
   0  11  12        0.35       -9.04      6.03 o 
   1  11  12       17.83       15.88      9.08 o 
   2  11  12        5.64        2.25      5.75 o 
   3  11  12        0.58       -4.88      6.72 o 
  -4  12  12       26.77       40.86     10.16 o 
  -3  12  12       49.85       20.57     11.28 o 
  -2  12  12       39.21       57.42     10.72 o 
  -1  12  12       92.23       69.39     11.12 o 
   0  12  12       27.95       37.71      9.40 o 
   1  12  12       17.26       20.75      8.25 o 
   2  12  12      645.98      657.97     21.69 o 
   3  12  12       12.15       12.86      7.99 o 
  -4  13  12       51.80       58.53     16.27 o 
  -3  13  12        2.19       -2.46      9.32 o 
  -2  13  12       13.95        6.26     11.25 o 
  -1  13  12       59.47       57.51     11.15 o 
   0  13  12       24.87       24.33      8.80 o 
   1  13  12       69.50       68.80     11.29 o 
   2  13  12       16.01        4.15      6.19 o 
  -3  14  12       10.83       16.62      9.16 o 
  -2  14  12        0.24       -6.22      6.93 o 
  -1  14  12        6.75       22.16     11.92 o 
   0  14  12       44.43       42.37     10.32 o 
   1  14  12       33.54       11.67     11.23 o 
   2  14  12        7.57        4.21      8.15 o 
  -2  15  12        1.69        4.99      8.25 o 
  -1  15  12       15.77       13.95      8.59 o 
   0  15  12       38.87       38.43     10.12 o 
   1  15  12        7.40        3.06      7.91 o 
  -5   1  13       11.17       11.14      6.84 o 
  -4   1  13        0.27        1.35      5.62 o 
  -3   1  13        0.47       -2.24      5.04 o 
  -2   1  13       99.76      106.18     13.22 o 
  -1   1  13       90.35       97.68      9.57 o 
   0   1  13      188.04      184.87     11.68 o 
   1   1  13       86.99       75.80      8.73 o 
   2   1  13       91.97      103.58     17.00 o 
   3   1  13        4.18       -0.06      5.06 o 
   4   1  13        2.16       -3.65      5.37 o 
  -5   2  13        0.19        4.50      6.45 o 
  -4   2  13        5.65        4.47      5.88 o 
  -3   2  13      351.06      329.86     20.35 o 
  -2   2  13      160.25      164.72     14.66 o 
  -1   2  13       24.76       22.66      8.28 o 
   0   2  13        7.13        9.11      5.68 o 
   1   2  13       14.36       27.94      6.83 o 
   2   2  13        0.01       -8.97     11.16 o 
   3   2  13      358.85      363.25     15.50 o 
   4   2  13        0.17       -4.82      6.75 o 
  -5   3  13        8.55       19.81      7.53 o 
  -4   3  13       13.02        7.89      6.14 o 
  -3   3  13      127.06      129.54     14.23 o 
  -2   3  13       32.70       39.34      7.27 o 
  -1   3  13       24.87       22.15      6.29 o 
   0   3  13       69.00       67.64      8.18 o 
   1   3  13       58.17       60.67      9.87 o 
   2   3  13        0.78       -0.84      6.68 o 
   3   3  13        0.28       -1.02      6.50 o 
   4   3  13      125.53      153.59     13.68 o 
  -5   4  13       15.96       16.24      9.70 o 
  -4   4  13       29.75       25.68      6.69 o 
  -3   4  13        0.22        7.27      5.69 o 
  -2   4  13       34.83       30.14      6.89 o 
  -1   4  13       15.54       19.69      8.37 o 
   0   4  13       17.17        8.03      6.58 o 
   1   4  13       31.78       24.78      8.65 o 
   2   4  13       16.99       15.88     16.65 o 
   3   4  13       29.67       29.33      8.14 o 
   4   4  13       41.28       36.29      9.32 o 
  -5   5  13        1.18        3.96      8.28 o 
  -4   5  13       17.21        7.91      8.34 o 
  -3   5  13       15.64       16.20      8.24 o 
  -2   5  13        2.21        0.98      7.36 o 
  -1   5  13       34.22       30.30      8.99 o 
   0   5  13        6.72        0.13      6.50 o 
   1   5  13        0.23        5.71      7.19 o 
   2   5  13       58.44       60.63     12.24 o 
   3   5  13       80.37       94.53     11.22 o 
   4   5  13       69.84       74.02     11.31 o 
  -5   6  13      105.22      105.76     15.88 o 
  -4   6  13        2.55        0.66      7.60 o 
  -3   6  13       42.68       25.04     11.63 o 
  -2   6  13        1.61      -12.68     13.36 o 
  -1   6  13      438.52      450.98     22.02 o 
   0   6  13        0.03       -0.71      6.01 o 
   1   6  13      463.19      464.19     26.51 o 
   2   6  13       25.90       26.55     10.58 o 
   3   6  13      272.49      266.12     16.49 o 
  -5   7  13       15.97       38.77     10.67 o 
  -4   7  13        2.98        8.12      7.66 o 
  -3   7  13       24.24       20.37      9.89 o 
  -2   7  13       33.08       27.02     19.98 o 
  -1   7  13      142.71      153.22     14.27 o 
   0   7  13       11.33        9.59      7.40 o 
   1   7  13       55.58       52.47     10.07 o 
   2   7  13      274.95      368.35     23.51 o 
   3   7  13       26.68       16.10      7.83 o 
  -5   8  13        3.99       15.26      9.00 o 
  -4   8  13       11.85        7.49      7.66 o 
  -3   8  13        0.79        2.43      6.62 o 
  -2   8  13       60.93       70.52     20.09 o 
  -1   8  13        8.26       -1.08      8.37 o 
   0   8  13       42.86       44.12     12.74 o 
   1   8  13        4.32        8.19      7.75 o 
   2   8  13       10.04        3.47      8.10 o 
   3   8  13       41.84       41.77      9.52 o 
  -4   9  13        0.75        8.51      8.17 o 
  -3   9  13       12.62       11.11      7.97 o 
  -2   9  13        0.51        0.17      6.75 o 
  -1   9  13        2.83        4.30      6.54 o 
   0   9  13       19.91        8.43      7.04 o 
   1   9  13        1.19      -12.97     14.65 o 
   2   9  13        2.90       -1.20     11.80 o 
   3   9  13        0.00       -0.39      6.66 o 
  -4  10  13        6.67        5.80      7.14 o 
  -3  10  13      101.99      103.08     13.02 o 
  -2  10  13       16.34       27.83     10.50 o 
  -1  10  13      179.01      199.08     18.91 o 
   0  10  13       26.03       22.08      8.35 o 
   1  10  13      125.89      139.80     17.81 o 
   2  10  13        7.29       18.47      9.10 o 
  -3  11  13        8.52        7.54      7.74 o 
  -2  11  13        8.01        8.85      7.88 o 
  -1  11  13      119.05      112.02     13.16 o 
   0  11  13       63.61       50.29     18.70 o 
   1  11  13       27.80       15.81      9.16 o 
   2  11  13       88.97       84.58     19.40 o 
  -3  12  13        9.12       -9.13      6.46 o 
  -2  12  13       74.60       73.35     14.41 o 
  -1  12  13        6.35       13.20      9.77 o 
   0  12  13       53.74       48.73     14.60 o 
   1  12  13       60.75       43.62     10.88 o 
  -2  13  13       21.92       15.65     21.79 o 
  -1  13  13        8.36        9.29      8.72 o 
   0  13  13        1.27        6.77      7.96 o 
   1  13  13       11.63        3.14      8.41 o 
  -5   0  14        7.66        8.23     10.32 o 
  -4   0  14       10.57        0.13      9.30 o 
  -3   0  14        1.03       -0.68      8.35 o 
  -2   0  14     1628.97     1598.25     50.82 o 
  -1   0  14       29.48       28.07     20.69 o 
   0   0  14       84.70      120.31     15.31 o 
   1   0  14        3.60        9.40     14.20 o 
   2   0  14       22.89       19.63     10.81 o 
   3   0  14        0.05       -2.00     10.60 o 
  -5   1  14       12.80        8.33      7.51 o 
  -4   1  14       38.73       40.53      8.26 o 
  -3   1  14       89.93       88.36      9.97 o 
  -2   1  14      733.82      741.76     33.54 o 
  -1   1  14       51.00       55.95      8.47 o 
   0   1  14      240.27      243.20     17.40 o 
   1   1  14       65.66       73.85     11.59 o 
   2   1  14       84.97      102.54     19.74 o 
   3   1  14        5.00        0.12      7.63 o 
  -5   2  14        0.10        7.42      7.35 o 
  -4   2  14        1.30        5.24      6.31 o 
  -3   2  14       58.20       58.31      8.89 o 
  -2   2  14        3.66       22.48      7.10 o 
  -1   2  14      162.24      162.19     11.87 o 
   0   2  14        1.88      -11.01      7.34 o 
   1   2  14       83.74       89.31      9.84 o 
   2   2  14       13.49        4.19      9.47 o 
   3   2  14       20.34        7.00     11.40 o 
  -4   3  14        0.28        5.08      6.65 o 
  -3   3  14        1.92        7.15      6.91 o 
  -2   3  14      137.73      146.59     19.91 o 
  -1   3  14       60.18       61.15     11.30 o 
   0   3  14      139.04      149.00     14.19 o 
   1   3  14       19.93       15.07      9.75 o 
   2   3  14       93.85      110.89     15.95 o 
   3   3  14       40.74       59.18     17.00 o 
  -4   4  14       11.20       10.95      8.82 o 
  -3   4  14        9.93        7.07      8.97 o 
  -2   4  14      150.77      155.98     27.76 o 
  -1   4  14        2.32       22.67      8.13 o 
   0   4  14      414.51      410.97     21.32 o 
   1   4  14        0.01       -3.72      7.54 o 
   2   4  14      725.73      768.45     59.88 o 
   3   4  14        0.80       -3.20     10.40 o 
  -4   5  14       24.37       34.02     10.33 o 
  -3   5  14       32.35       38.89      9.80 o 
  -2   5  14      138.84      154.35     15.05 o 
  -1   5  14       20.36       17.77      9.00 o 
   0   5  14      102.08       91.12     12.53 o 
   1   5  14      203.29      226.72     17.04 o 
   2   5  14       18.57       29.60     11.14 o 
   3   5  14      133.18      140.56     23.79 o 
  -4   6  14        2.24        5.42      9.15 o 
  -3   6  14        5.16       -5.64      6.79 o 
  -2   6  14       18.03       13.99     11.36 o 
  -1   6  14        4.62       -1.60      6.31 o 
   0   6  14        8.18       -4.23      6.39 o 
   1   6  14      123.73      117.24     13.66 o 
   2   6  14       47.26       53.72     12.85 o 
  -4   7  14        1.57       10.62      8.80 o 
  -3   7  14        4.19       -4.34      6.96 o 
  -2   7  14       11.79       11.18      7.85 o 
  -1   7  14        0.54        0.12      6.86 o 
   0   7  14        2.11        9.72      7.52 o 
   1   7  14       17.69       42.55     10.38 o 
   2   7  14        5.05       -3.44      7.65 o 
  -3   8  14       12.46       13.95      9.79 o 
  -2   8  14      107.39      136.56     16.45 o 
  -1   8  14       30.79       23.59      9.22 o 
   0   8  14       11.02        8.78      8.07 o 
   1   8  14        0.96        0.46      7.55 o 
   2   8  14      229.50      261.76     62.28 o 
  -3   9  14       74.32       79.59     12.77 o 
  -2   9  14       42.91       49.12     10.80 o 
  -1   9  14        3.96        0.92      7.75 o 
   0   9  14       13.63        9.65      8.25 o 
   1   9  14        6.24        6.32      9.60 o 
  -2  10  14       20.34       14.58      9.09 o 
  -1  10  14      146.50      166.31     16.04 o 
   0  10  14        6.30        6.86      7.61 o 
   1  10  14       21.00       15.29      8.71 o 
  -2  11  14        0.70       -2.99     12.35 o 
  -1  11  14        1.10        4.93      9.46 o 
   0  11  14        0.08        9.04     20.32 o 
  -3   1  15       18.71       18.67      9.39 o 
  -2   1  15      130.45      135.95     12.04 o 
  -1   1  15       80.03       76.11     12.94 o 
   0   1  15       31.99       30.28      7.81 o 
   1   1  15       12.45        6.17      6.44 o 
   2   1  15        7.87        6.80     11.20 o 
  -3   2  15       23.90       39.27     10.25 o 
  -2   2  15        0.39       12.60      6.62 o 
  -1   2  15        0.12        6.41      8.17 o 
   0   2  15        3.63       12.45      9.09 o 
   1   2  15      312.95      359.45     21.04 o 
   2   2  15        1.96       -7.80     10.80 o 
  -3   3  15       30.85       24.20     10.29 o 
  -2   3  15        3.62        9.58      9.76 o 
  -1   3  15      116.19      107.22     13.60 o 
   0   3  15        2.02        9.66      8.75 o 
   1   3  15       36.95       55.43     11.49 o 
  -3   4  15        0.46       -0.84     13.63 o 
  -2   4  15        0.12       -2.58     13.29 o 
  -1   4  15        3.56        2.58      7.83 o 
   0   4  15        7.72        7.44      8.99 o 
   1   4  15       11.69       18.37     12.58 o 
  -3   5  15       18.65       18.90     13.55 o 
  -2   5  15        4.10       -2.43      8.26 o 
  -1   5  15        2.29       15.07      9.41 o 
   0   5  15       35.35       46.24     11.10 o 
   1   5  15       91.64      100.65     14.49 o 
  -2   6  15        1.30      -11.30      7.54 o 
  -1   6  15       54.64       48.02     13.85 o 
   0   6  15       49.29       58.90     20.81 o 
   1   6  15      166.77      184.27     17.09 o 
  -2   7  15       12.76       16.56     12.06 o 
  -1   7  15        5.51        2.38      8.39 o 
   0   7  15       76.24      102.16     13.68 o 
  -1   8  15        2.57      -11.60     14.66 o 
                                                 
